# Supplementary material for: Uncovering molecular markers of the microvascular endothelial response in sepsis-associated acute kidney injury: a translational study in mice and humans
Source: Intensive Care Med Exp. 2025 Sep 2;13:92. doi: 10.1186/s40635-025-00801-4 (PMC12405097; doi:10.1186/s40635-025-00801-4)
Supplement: Supplementary file 1 — Additional file 1. [file 40635_2025_801_MOESM1_ESM.xlsx]

## Sheet: STable 1. DE FDR
Supplemental Table 1. Differential expression of genes across different renal microvascular compartiments.
Differential expression within every microvascular compartment in response to CLP-induced sepsis was performed to identify altered mRNAs per time point post-CLP. The enrichment expressed as FDR are included in this table.
mRNAs indicated in bold were included as potential markers for the endothelial response to sepsis.
Arterioles (A), glomeruli (G), peritubular capillaries (PTC), postcapillary venules (PCV)
Adjusted from Luxen et al. Throm. Res. 2024 data repository doi.org/10.1016/j.thromres.2024.03.014
Arterioles															Glomeruli															PTC															PCV
4h					24h					72h					4h					24h					72h					4h					24h					72h					4h
Gene	logFC	PValue	FDR		Gene	logFC	PValue	FDR		Gene	logFC	PValue	FDR		Gene	logFC	PValue	FDR		Gene	logFC	PValue	FDR		Gene	logFC	PValue	FDR		Gene	logFC	PValue	FDR		Gene	logFC	PValue	FDR		Gene	logFC	PValue	FDR		Gene	logFC	PValue	FDR
Serpina3n	5445399	1,63E-12	5,12E-10		Hp	1335664	6,50E-05	3,66E-02		S100a8	1424633	9,54E-09	3,13E-06		Mrgpra2b	1088893	2,18E-06	4,11E-04		Saa3	1314479	2,80E-15	3,03E-12		Lcn2	1386147	6,08E-36	4,51E-32		Mafb	5971755	5,06E-06	5,18E-03		Saa1	1503534	5,53E-17	1,93E-14		Chsy1	1413248	2,85E-04	2,71E-02		Il1rn	9973457	1,17E-05	1,13E-02
Lcn2	4870239	2,03E-05	1,59E-03		Saa3	7163967	1,89E-10	4,26E-07		Hsp90ab1	0,754914	4,39E-04	4,80E-02		Cxcl5	1083661	3,53E-06	6,23E-04		Lrg1	5587308	6,61E-09	1,59E-06		Ngp	1368755	1,42E-31	5,27E-28		Mt2	2601423	6,13E-16	4,39E-12		Lcn2	1439845	4,30E-10	1,25E-07		Cyp4a14	3704495	6,66E-04	4,82E-02		Mmp13	9812385	3,93E-05	2,11E-02
Pde4b	4168777	1,27E-13	5,99E-11		Serpina3n	5705298	1,30E-16	1,17E-12		mt-Nd1	-0,41636	9,40E-06	2,31E-03		Sele	107139	7,50E-30	2,77E-26		Rac2	5141813	6,91E-08	1,25E-05		Mmp8	1318818	3,31E-21	8,19E-18		Ddit4	2543411	1,03E-07	2,46E-04		Fgg	1233235	1,17E-18	5,38E-16		Malat1	1051983	1,31E-06	4,36E-04		Hp	9345932	1,59E-12	5,11E-09
Mt1	3387915	1,61E-03	4,35E-02		Mt2	4083463	1,94E-14	8,74E-11		mt-Rnr1	-0,73799	3,40E-04	4,77E-02		Slpi	103078	1,40E-04	1,40E-02		S100a8	3163514	4,36E-17	9,43E-14		Cstdc5	1220034	7,03E-09	5,79E-06		Depp1	2305231	5,21E-05	3,11E-02		Serpine2	1072602	1,73E-04	1,21E-02		mt-Nd1	-105122	3,47E-04	3,03E-02		Cd83	8841508	2,80E-05	1,92E-02
Gm13889	3320229	3,70E-41	3,50E-38		Sun2	1689049	1,10E-04	4,96E-02		mt-Cytb	-0,84049	2,73E-10	1,34E-07		1810010H24Rik	1028093	1,61E-04	1,57E-02		Wwp2	3119376	1,76E-06	2,25E-04		Wfdc21	1193247	4,29E-07	2,65E-04		Mt1	1704341	1,13E-09	4,04E-06		Serpina1a	875895	1,16E-03	4,95E-02		mt-Nd4	-144647	1,28E-11	7,10E-09		Gm15318	7440922	2,97E-05	1,92E-02
Adamts15	2741902	4,84E-05	3,09E-03		Ly6c1	1514574	1,65E-06	2,12E-03		Actn4	-132474	9,47E-05	1,57E-02		Rdh12	1005084	4,62E-04	3,52E-02		Atf5	2748272	1,01E-08	2,19E-06		Rtn1	1181931	1,73E-06	9,88E-04		Pck1	0,81888	6,92E-05	3,54E-02		Lrg1	7147762	5,66E-09	1,10E-06		Kap	-149608	1,23E-28	2,04E-25		S100a9	7101281	3,45E-08	3,70E-05
Junb	2728767	2,81E-08	3,32E-06		Tpm2	0,606408	9,40E-05	4,46E-02		Hbb-bt	-223452	4,17E-19	4,10E-16		Gm38009	1002354	5,12E-04	3,77E-02		Pik3r3	2674186	3,42E-04	1,59E-02		Zbtb16	1158293	1,86E-05	6,56E-03		Slc34a1	-0,54575	9,03E-07	1,62E-03		Apoc3	6308042	1,36E-09	2,96E-07		Slc34a1	-151788	3,24E-06	7,41E-04		Cxcl1	7029573	1,07E-04	4,94E-02
Cebpd	248959	1,15E-06	1,08E-04		Cald1	0,606373	5,35E-06	6,02E-03		Acy3	-374042	9,57E-05	1,57E-02		Chil1	1001988	5,18E-04	3,77E-02		Adam15	25232	3,23E-07	4,99E-05		Cd177	1141637	6,86E-05	2,04E-02		Aqp1	-133923	1,03E-05	9,25E-03		C3	5322417	3,09E-04	1,86E-02		Acsm2	-184148	3,57E-06	7,41E-04		Saa3	6353502	2,29E-15	1,10E-11
Vcam1	2480027	8,02E-12	1,89E-09		Atp1b1	-182459	4,35E-05	2,99E-02		2510009E07Rik	-529178	4,01E-04	4,80E-02		Slc7a11	9924547	7,43E-04	4,88E-02		Nupr1	2474264	3,46E-14	2,50E-11		Serpina3g	1038078	3,59E-07	2,42E-04		Gm22748	-155974	2,88E-06	3,44E-03		Reep6	4790237	2,19E-04	1,37E-02		mt-Nd2	-191492	1,77E-15	1,47E-12		Selp	5632541	8,78E-10	1,70E-06
Sbno2	2228239	2,11E-09	3,98E-07		H2-Eb1	-250917	5,55E-05	3,33E-02							Ngp	9222134	4,50E-21	4,99E-18		Grrp1	2441777	6,39E-04	2,47E-02		Mmp9	9946602	2,27E-09	2,11E-06		Prss8	-171549	1,05E-04	4,98E-02		Fga	4626623	1,02E-04	8,21E-03		Acy3	-321714	1,77E-07	7,34E-05		Icam1	3765853	1,87E-09	2,26E-06
Fosl2	2220205	3,44E-04	1,39E-02		Fxyd2	-269688	1,22E-05	9,99E-03							Ankrd2	9215922	1,02E-11	4,51E-09		C3	2374692	5,34E-11	2,31E-08		Retnlg	5533971	5,60E-10	5,93E-07		D630029K05Rik	-223784	2,27E-06	3,25E-03		Plin2	3659864	4,93E-05	5,74E-03		S100g	-351541	1,43E-04	1,70E-02		Akap12	3713765	1,51E-09	2,09E-06
Lmcd1	2191248	2,81E-06	2,41E-04		Stip1	-774636	4,64E-05	2,99E-02							Cxcl2	910624	2,33E-22	2,88E-19		Hecw2	225456	7,88E-04	2,75E-02		Hp	4789497	6,32E-05	1,95E-02		Nmrk1	-346711	2,28E-05	1,82E-02		Cyp4a14	3452495	3,91E-31	6,83E-28		Cndp2	-549075	1,25E-04	1,69E-02		Pde4b	2731644	2,95E-05	1,92E-02
Pnpla2	1859749	9,36E-05	4,91E-03		Nat8f1	-12194	8,13E-06	8,13E-03							Fpr1	8977826	4,80E-07	1,09E-04		Cp	2196293	3,40E-13	1,84E-10		Wfdc17	4624092	1,12E-05	4,20E-03		Snta1	-3673	5,20E-05	3,11E-02		Vnn1	2893173	2,71E-05	3,38E-03		Spr	-591495	3,73E-04	3,10E-02		Mt2	2630966	1,47E-09	2,09E-06
Tatdn2	1731185	8,96E-04	2,89E-02		Sh3gl2	-132504	7,54E-05	3,77E-02							Camp	8904528	1,40E-04	1,40E-02		Cdkn1a	2112497	5,13E-04	2,09E-02		Ccl6	4331956	1,03E-05	4,20E-03		Pofut1	-689468	5,68E-05	3,13E-02		Cyp2d9	2310203	5,14E-07	8,98E-05		Eif3k	-968233	8,51E-05	1,29E-02		Gadd45g	2439508	3,78E-05	2,11E-02
Lrrc8a	1662121	4,91E-05	3,09E-03		Prpf4	-132536	7,36E-05	3,77E-02							Vav1	8743755	4,73E-04	3,57E-02		Qsox1	1842287	1,11E-05	1,12E-03		Chil3	408617	1,94E-04	4,79E-02		Spg11	-784525	1,11E-04	4,98E-02		Hadha	2275465	6,54E-04	3,57E-02		Pex14	-126273	2,94E-04	2,71E-02		Kcnk5	2173219	2,75E-05	1,92E-02
Ptpn1	146896	1,77E-03	4,63E-02		Zfp316	-133217	4,29E-05	2,99E-02							Ccl4	8679156	6,14E-04	4,26E-02		Garre1	1815296	5,90E-04	2,36E-02		Ifitm6	33552	1,54E-04	3,98E-02		Gm11434	-11664	3,27E-05	2,34E-02		Cyp4a10	2016617	1,23E-18	5,38E-16		Calb1	-128113	1,33E-04	1,69E-02		Il4ra	2160845	3,78E-05	2,11E-02
Calm2	1460707	8,42E-07	8,83E-05		Rom1	-134905	9,20E-06	8,28E-03							Mmp9	8648724	8,45E-06	1,32E-03		Rapgef5	1782557	1,49E-03	4,37E-02		Cyp26b1	2164945	8,00E-09	5,93E-06							Retsat	1885481	1,35E-04	1,03E-02		Hnf1b	-138797	6,67E-04	4,82E-02		Mt1	1984159	4,34E-35	4,19E-31
Tuba1c	1452399	2,61E-04	1,20E-02		Itga10	-136793	1,05E-06	1,58E-03							Hck	8558608	2,64E-05	3,75E-03		Lrp1	1764005	8,86E-04	2,96E-02		Plod2	2017415	1,44E-04	3,97E-02							Umod	0,895162	1,88E-04	1,23E-02		Acaa1a	-139802	4,83E-04	3,82E-02		Nfkbia	16816	2,82E-10	6,81E-07
Nfkbia	1417082	2,31E-08	3,11E-06		Rcn1	-13,75	4,10E-07	7,39E-04							Serpina3f	8355119	5,52E-12	2,67E-09		Snrk	1749344	8,52E-05	5,76E-03		Lyz2	1677598	1,13E-05	4,20E-03							Neat1	0,870134	1,65E-04	1,20E-02		Tex261	-142063	2,08E-04	2,16E-02		S100a1	1556771	5,79E-05	2,94E-02
Col4a2	1148891	2,36E-04	1,17E-02		Pdia4	-145359	4,53E-14	1,36E-10							Ms4a6d	830638	9,11E-05	9,91E-03		Clic1	1687513	3,67E-05	2,84E-03		C3	1483178	1,56E-04	3,98E-02							mt-Nd4	-0,29726	8,22E-04	3,99E-02		Paqr7	-142449	1,77E-04	1,96E-02		Pck1	0,845494	2,52E-05	1,92E-02
Adamts1	1091398	1,51E-03	4,20E-02												Pstpip1	8233144	1,68E-04	1,61E-02		Cnn3	1680164	1,12E-03	3,55E-02		Cdkn1c	1047309	2,46E-06	1,30E-03							Spink1	-0,70183	1,12E-03	4,90E-02		Coasy	-145966	3,13E-05	5,21E-03		Mrps25	-364016	1,07E-04	4,94E-02
Crip2	1065138	6,51E-05	3,84E-03												Olfr920	8098226	3,38E-04	2,76E-02		Armcx2	1665531	2,46E-04	1,36E-02		Igfbp7	0,977026	3,12E-06	1,54E-03							Aldob	-0,74136	8,57E-05	7,48E-03		Psmb6	-147721	1,07E-05	1,97E-03
Stat3	1039489	2,72E-05	1,98E-03												Clec4e	8063159	3,74E-05	4,95E-03		Hmgb1	1641014	3,46E-04	1,59E-02		Sparc	0,676919	4,74E-06	2,07E-03							Timp3	-0,79873	5,68E-05	5,84E-03		Slc5a2	-149367	3,31E-06	7,41E-04
Tgm2	0,981119	7,55E-09	1,19E-06												Ntng1	8040366	5,66E-04	3,98E-02		Rbm8a	1557068	1,24E-05	1,12E-03		Actb	0,381137	2,07E-04	4,95E-02							Fxyd2	-101483	1,90E-04	1,23E-02
Id3	0,948645	4,01E-04	1,45E-02												Ccl3	7629026	9,17E-06	1,41E-03		Anp32b	1515496	3,13E-04	1,54E-02		Hba-a1	-154502	2,24E-15	4,15E-12							Zbtb20	-106759	5,40E-05	5,84E-03
Ddit4	0,922681	1,10E-03	3,36E-02												Tnf	7621024	7,76E-04	4,97E-02		Spp1	1466308	1,74E-03	4,76E-02		Acy3	-162687	2,11E-05	7,11E-03							Acsm2	-106959	7,32E-10	1,83E-07
Igfbp4	0,913619	2,67E-04	1,20E-02												Lrrc70	7548094	1,20E-04	1,24E-02		Ifitm3	1397989	4,90E-10	1,51E-07		Hbb-bt	-189101	6,10E-13	7,54E-10							Calr	-10993	3,53E-04	2,04E-02
Col4a1	0,864184	1,44E-03	4,11E-02												Cxcl1	7545022	5,49E-17	4,69E-14		Fam32a	1389564	2,19E-05	1,82E-03		Hba-a2	-206728	1,29E-13	1,91E-10							Acy3	-114106	1,34E-05	1,95E-03
Ifitm3	0,798079	9,19E-04	2,89E-02												Cd37	7169333	3,29E-04	2,70E-02		Luc7l3	1361868	7,44E-04	2,68E-02		Nrep	-276634	4,19E-06	1,94E-03							Cyp2j5	-128666	7,58E-05	6,97E-03
Tpm2	0,519281	1,27E-03	3,73E-02												Orm1	7079419	5,40E-04	3,87E-02		Clic4	1353559	7,07E-04	2,59E-02		Prok1	-113604	8,43E-05	2,40E-02							Cltrn	-142476	1,20E-05	1,90E-03
Mgp	0,353406	3,53E-04	1,39E-02												Cep112it	6723885	6,86E-04	4,64E-02		Slco2a1	1334094	2,54E-04	1,38E-02		Wnt5b	-114092	6,00E-05	1,93E-02							Slc34a1	-147249	7,28E-19	5,38E-16
mt-Nd1	0,285729	3,78E-04	1,43E-02												Il1rn	6652159	3,66E-11	1,50E-08		Anxa3	1328495	3,76E-04	1,66E-02												Khk	-164259	3,62E-04	2,04E-02
mt-Nd4	0,197528	1,92E-03	4,91E-02												Chil3	6627761	4,26E-09	1,35E-06		Ly6c1	1283929	4,68E-04	1,98E-02												Keg1	-169024	9,46E-04	4,46E-02
Ppp1r12a	-0,98101	9,32E-05	4,91E-03												Steap4	6457894	2,28E-05	3,29E-03		Nphs1	1269355	1,47E-03	4,37E-02												Ugt2b38	-18288	2,68E-05	3,38E-03
Id2	-124233	4,32E-04	1,51E-02												Cxcl10	6063909	6,81E-13	3,98E-10		Atf4	1262183	9,04E-04	2,96E-02												Miox	-193035	6,34E-05	6,15E-03
Rbm5	-186136	6,07E-04	2,05E-02												Fpr2	6027833	8,60E-05	9,55E-03		Plpp3	1189081	1,65E-05	1,43E-03												Inmt	-224501	6,78E-04	3,59E-02
Nuak1	-281993	2,83E-04	1,21E-02												Arid5a	5979947	1,00E-22	1,59E-19		Serinc3	1180953	9,03E-07	1,22E-04												Mlec	-224952	7,49E-04	3,85E-02
															Saa3	5902507	1,59E-22	2,21E-19		Axl	117421	3,71E-04	1,66E-02												2900060B14Rik	-241119	1,06E-03	4,88E-02
															Slfn2	5897883	6,15E-12	2,84E-09		Calm2	1138836	1,16E-04	7,57E-03												Cyp2d26	-473419	7,77E-04	3,87E-02
															Lcn2	5785443	1,66E-23	3,26E-20		Dync1i2	1101824	3,10E-05	2,48E-03												Zmynd10	-810858	1,03E-04	8,21E-03
															Sphk1	5384782	5,62E-04	3,98E-02		Dync1h1	1072644	1,68E-03	4,66E-02												Cd300lg	-100628	1,10E-03	4,90E-02
															Hp	5200994	1,79E-12	9,94E-10		Sema5a	1045251	1,56E-03	4,45E-02
															Hhipl1	5086613	8,84E-05	9,72E-03		Cald1	1016376	3,10E-06	3,73E-04
															Rasd1	4726189	1,86E-05	2,71E-03		Mertk	0,953373	3,01E-04	1,53E-02
															Adamts4	4610345	1,33E-15	1,05E-12		Eif2s2	0,93267	3,38E-04	1,59E-02
															Ch25h	4407424	4,53E-04	3,52E-02		Serpine2	0,909863	1,09E-03	3,51E-02
															Glipr2	4339801	5,54E-05	6,83E-03		Aldh2	0,881038	3,04E-04	1,53E-02
															Pirb	4267306	5,17E-04	3,77E-02		Col4a1	0,835767	1,31E-03	4,11E-02
															Mt2	41181	1,93E-04	1,83E-02		Sparc	0,744025	9,31E-06	1,01E-03
															Sting1	4088949	5,98E-06	9,91E-04		Actb	0,733328	1,42E-09	3,83E-07
															S100a8	376671	2,48E-33	1,37E-29		Hsp90ab1	0,577018	6,65E-04	2,48E-02
															Icam1	3566664	1,30E-17	1,20E-14		mt-Nd1	-0,64692	9,73E-08	1,62E-05
															Rnd1	3555795	1,81E-06	3,50E-04		Atp1a1	-0,71325	1,37E-04	8,26E-03
															Ifit1	3544349	4,88E-08	1,29E-05		mt-Nd4	-0,74503	8,62E-04	2,96E-02
															Pfkfb3	3508968	1,51E-14	9,33E-12		Chchd10	-103036	1,63E-03	4,57E-02
															Retnlg	3506964	2,84E-08	7,68E-06		Umod	-109758	1,19E-05	1,12E-03
															Cyth4	3472359	7,77E-05	8,81E-03		Fxyd2	-111752	2,16E-04	1,23E-02
															Mt1	345973	3,12E-68	3,46E-64		Miox	-140096	8,24E-05	5,75E-03
															Sema6b	3449397	1,48E-07	3,50E-05		Cyp2j5	-145689	8,96E-04	2,96E-02
															Serpina3g	3335728	1,45E-06	2,87E-04		Stard10	-152156	1,28E-04	7,91E-03
															Apold1	3170683	6,06E-07	1,35E-04		Khk	-16602	1,49E-03	4,37E-02
															Serpine1	3159015	4,90E-12	2,47E-09		Pecr	-177341	1,52E-03	4,38E-02
															Tnip1	313698	1,52E-08	4,44E-06		Mfsd1	-18994	1,89E-04	1,11E-02
															Ankrd1	3111893	5,96E-08	1,50E-05		Fut9	-190603	7,59E-04	2,69E-02
															Rac2	3050233	7,50E-04	4,90E-02		Slc12a3	-195517	1,19E-04	7,57E-03
															Cebpb	2962632	2,30E-06	4,18E-04		Sod3	-195884	4,78E-04	1,99E-02
															Noct	2810287	1,79E-05	2,70E-03		Hadh	-196078	6,40E-04	2,47E-02
															Uck2	2803366	1,43E-04	1,41E-02		Slc47a1	-196284	6,53E-04	2,48E-02
															Phf11b	2797967	5,13E-04	3,77E-02		Lrp2	-204357	1,36E-03	4,19E-02
															Junb	2784844	2,14E-12	1,13E-09		Mep1a	-206609	3,91E-04	1,69E-02
															Akap12	2748834	1,76E-23	3,26E-20		Angptl2	-211414	4,19E-07	6,04E-05
															Kri1	2725214	6,92E-05	8,19E-03		H2-Q7	-215445	8,22E-05	5,75E-03
															Socs3	2703688	8,59E-09	2,65E-06		Nudt19	-217539	8,54E-06	9,73E-04
															Bcl6b	2684736	5,53E-05	6,83E-03		Pah	-220049	1,49E-03	4,37E-02
															Cebpd	2684277	6,27E-15	4,64E-12		H2-Aa	-243384	2,92E-04	1,53E-02
															Cdr2l	2682752	2,60E-04	2,29E-02		Tmem174	-247392	1,79E-03	4,83E-02
															Gm49839	2634545	2,49E-04	2,21E-02		Ttr	-265487	1,21E-05	1,12E-03
															Hdc	2605854	3,28E-04	2,70E-02		Akr1c21	-272665	1,63E-10	5,88E-08
															Zfp36	2531179	4,49E-04	3,51E-02		Keg1	-273115	3,18E-08	6,25E-06
															Marcksl1	2480591	7,75E-04	4,97E-02		Slc17a3	-35118	5,81E-05	4,34E-03
															Il17ra	2450555	6,95E-05	8,19E-03
															Gadd45g	2412757	1,64E-08	4,56E-06
															Ier3	2390708	9,08E-15	6,30E-12
															Hipk2	2354287	4,16E-04	3,33E-02
															Adamts9	2344793	3,14E-05	4,40E-03
															Fosl2	2335453	1,08E-14	7,07E-12
															Adamts1	2314375	4,00E-18	4,03E-15
															Kctd11	2303308	2,26E-04	2,08E-02
															Nfkbiz	2267804	1,03E-04	1,10E-02
															Litaf	2226063	8,33E-11	3,30E-08
															Iigp1	2111222	1,07E-06	2,20E-04
															Csrnp1	2049254	7,30E-04	4,83E-02
															Usp53	2043364	2,26E-06	4,18E-04
															Rasip1	1981466	1,21E-10	4,62E-08
															Rcan1	1970652	4,82E-05	6,15E-03
															Ccnl1	1968177	5,34E-06	8,98E-04
															Hbegf	1945026	3,17E-05	4,40E-03
															Birc2	1942414	7,80E-04	4,97E-02
															Gm13889	194092	1,83E-06	3,50E-04
															Sbno2	1937989	1,76E-10	6,53E-08
															Zswim6	1926592	7,01E-05	8,19E-03
															Irf8	1922548	7,14E-05	8,26E-03
															Tnfaip2	1891759	7,72E-10	2,68E-07
															Tsc22d1	1868706	7,85E-27	2,18E-23
															Nfkb2	1848234	3,04E-04	2,58E-02
															Sema4c	1847282	1,05E-07	2,58E-05
															Thbd	180374	1,21E-09	4,06E-07
															Map2k3	1798029	3,76E-04	3,02E-02
															Ifitm1	1766508	6,54E-04	4,46E-02
															Uap1l1	1761111	7,02E-04	4,67E-02
															Slc41a2	1746342	3,53E-05	4,78E-03
															Ifrd1	1728806	5,26E-04	3,79E-02
															Rhob	1692589	6,07E-06	9,91E-04
															Ier5	1650073	2,02E-04	1,90E-02
															Nupr1	1583321	1,17E-08	3,50E-06
															Pde4b	1568556	3,42E-05	4,69E-03
															Slc12a2	1564135	1,30E-07	3,14E-05
															Il4ra	1554454	4,01E-09	1,31E-06
															Cmip	1509844	5,20E-04	3,77E-02
															Rapgef5	1473533	1,03E-06	2,15E-04
															Parp14	1459119	3,51E-04	2,85E-02
															Midn	1424015	7,26E-05	8,31E-03
															Cemip2	1421397	8,77E-07	1,87E-04
															Cd93	1417076	1,66E-04	1,60E-02
															Rhoc	1417058	1,16E-06	2,34E-04
															Ramp3	1415466	4,33E-04	3,44E-02
															Errfi1	1390935	6,17E-04	4,26E-02
															Sh3bp5	1390305	3,18E-06	5,70E-04
															Usp2	1362144	7,89E-05	8,85E-03
															Nfkbia	1347088	2,25E-11	9,59E-09
															Cdkn1a	1345081	1,78E-07	4,11E-05
															Trib1	13394	7,78E-04	4,97E-02
															Rela	1323989	3,08E-04	2,58E-02
															NA	1259317	5,52E-08	1,43E-05
															Pdpn	1248759	5,28E-05	6,66E-03
															Ikbkb	1238093	7,02E-04	4,67E-02
															Ctla2a	123762	5,95E-04	4,16E-02
															Por	1237477	2,26E-04	2,08E-02
															Cp	1180605	4,32E-05	5,58E-03
															Ifitm2	1163575	3,09E-04	2,58E-02
															Klf7	1162227	7,89E-06	1,25E-03
															Stat3	1103615	8,67E-07	1,87E-04
															Angptl4	106721	3,00E-04	2,58E-02
															Ifitm3	1041552	1,56E-08	4,44E-06
															Ptpn1	1037828	2,40E-04	2,18E-02
															Map4k4	1032472	1,59E-04	1,56E-02
															Fus	1020769	5,04E-06	8,61E-04
															Rgs2	0,963256	7,18E-06	1,16E-03
															Ddx3x	0,953588	2,47E-04	2,21E-02
															Snord13	0,861593	1,07E-04	1,12E-02
															Dync1i2	0,775203	5,19E-04	3,77E-02
															Myh9	0,665709	6,89E-04	4,64E-02
															Actb	0,652172	1,97E-10	7,07E-08
															Hba-a2	0,633162	6,43E-05	7,85E-03
															Neat1	0,553162	4,61E-04	3,52E-02
															Tmsb4x	-0,64613	4,57E-04	3,52E-02
															Dlc1	-0,95167	6,84E-05	8,19E-03
															Crip2	-109319	1,86E-05	2,71E-03
															Slc9a3r2	-115965	4,71E-06	8,17E-04
															Adamts5	-134491	4,37E-04	3,44E-02
															Rasgrp2	-159791	3,07E-04	2,58E-02
															Metrnl	-170195	7,88E-04	5,00E-02
															Pbx2	-179906	9,71E-05	1,05E-02
															Fzd2	-193096	1,06E-04	1,12E-02
															Chst1	-201069	4,15E-05	5,42E-03
															Slc6a18	-208563	2,78E-04	2,43E-02
															Ercc2	-301967	3,64E-05	4,87E-03
															Clec2h	-370001	2,98E-04	2,58E-02
															Kif26a	-440352	1,28E-04	1,31E-02
															Pard6a	-477301	5,62E-04	3,98E-02
															Gm45871	-558171	6,45E-04	4,42E-02
															Rad51d	-595731	2,42E-04	2,19E-02
															Sema4g	-607722	2,21E-04	2,07E-02
															Tbxa2r	-653812	1,39E-04	1,40E-02
															Inka1	-768842	1,80E-05	2,70E-03
[truncated: 21 more columns]

## Sheet: STable 2. mRNA compartiments
Supplemental Table S2. Differences and overlap in renal microvascular mRNA transcription across distinct renal microvascular compartiments.
Differential expression between every microvascular compartment in response to CLP-induced sepsis was performed to identify altered mRNAs.
mRNA with significant enrichment (FDR ≤ 0.05) are included in this table. mRNAs indicated in bold were included as potential markers for the endothelial response to sepsis
Arterioles (A), glomeruli (G), peritubular capillaries (PTC), postcapillary venules (PCV)
Adjusted from Luxen et al. Throm. Res. 2024 data repository doi.org/10.1016/j.thromres.2024.03.014
A	G	PTC	PCV	A G	A PTC	A PCV	G PTC	G PCV	PTC PCV	A G PTC	A G PCV	A PTC PCV	G PTC PCV	A G PTC PCV
Sun2	Ccl6	D630029K05Rik	Acaa1b	Crip2	Ddit4	Nat8f1	Umod	Gadd45g	Vnn1	Lcn2	Pde4b		Cyp2j5	Mt2
Tgm2	Noct	Calb1	Gpd1	Hsp90ab1		Serpina3n	Serpine2	Slc47a1	Cltrn		Nfkbia		Miox	mt-Nd4
Id3	Angptl4	Nmrk1	Comt	Cebpd			Neat1	H2-Aa	Slc34a1		Hbb-bt		Lrg1	mt-Nd1
Rom1	Serpina3f	Cndp2	Acox1	Cald1			Khk	Il4ra	Inmt		Hp		Keg1	Mt1
Pdia4	Map4k4	mt-Nd2	Tns1	Gm13889				Spp1	Cyp2d9		Saa3		C3	Fxyd2
Sh3gl2	Ankrd2	Hnf1b	Slc13a1	Junb				Akap12	S100g		Ifitm3			Acy3
Actn4	Wnt5b	Snta1	Selp	Sbno2				Ttr	Ugt2b38
Adamts15	Rela	Mafb	Cd83	Ly6c1				Il1rn	Plin2
Lmcd1	Cep112it	Kap	Slc38a7	Ptpn1				Slc17a3	Cyp4a10
Itga10	Arid5a	Spg11	Prdx1	Fosl2				Pecr	Gm22748
H2-Eb1	Slc7a11	Cd300lg	Mmp13	Adamts1				Icam1	Acsm2
mt-Rnr1	Igfbp7	Depp1	Lgals3bp	S100a8				Akr1c21	Timp3
Stip1	Birc2	Retsat	Acmsd	Calm2				Lyz2	Pck1
mt-Cytb	Mmp8	Fga	Mylk	Stat3				Cxcl1
Col4a2	Fzd2	Acaa1a	Slc22a12	Col4a1
Prpf4	Snord13	Reep6	Slc7a13
Rcn1	Lrrc70	Zbtb20	Fbp1
Ppp1r12a	Adamts9	Prss8	Kcnk5
2510009E07Rik	Fut9	Chsy1	Myl9
Mgp	Sod3	Malat1	Gm15318
Pnpla2	Rhob	Tex261	Sult1d1
Rbm5	Clic4	Spink1	Cyb5a
Tatdn2	Gm49839	Aldob	Slc13a3
Lrrc8a	Rapgef5	Hadha	Acot1
Nuak1	Adamts4	Fgg	Des
Vcam1	Olfr920	2900060B14Rik	Mrps25
Zfp316	Kctd11	Cyp2d26	S100a1
Id2	Tsc22d1	Psmb6	Cyp4a31
Atp1b1	Atf4	Cyp4a14	Aldh4a1
Igfbp4	Chil1	Aqp1	S100a9
Tuba1c	Grrp1	Spr	Dpep1
Tpm2	Atp1a1	Gm11434	Kcnj15
	Sh3bp5	Saa1	Hmgcs2
	Lrp1	Calr	Akr1a1
	Cdkn1a	Serpina1a	Tmem37
	Ankrd1	Pofut1	Fam151a
	Serinc3	Eif3k
	Uap1l1	Mlec
	Ch25h	Coasy
	Lrp2	Apoc3
	Camp	Slc5a2
	Ier3	Pex14
	Usp2	Zmynd10
	Sphk1	Paqr7
	Sema5a
	Clec2h
	Tnip1
	Slc12a3
	Axl
	Anp32b
	Nrep
	Midn
	Ms4a6d
	Zfp36
	Hadh
	Tmem174
	Cdkn1c
	Sting1
	Chchd10
	Snrk
	Slc6a18
	Metrnl
	Slpi
	Il17ra
	Tnf
	Pah
	Phf11b
	Rhoc
	Chil3
	Zbtb16
	Armcx2
	Prok1
	Vav1
	Ccl4
	Garre1
	Hmgb1
	Plod2
	Orm1
	Cd177
	Rad51d
	Cyth4
	Rac2
	Hba-a1
	Ctla2a
	Adamts5
	Trib1
	Ntng1
	Pirb
	Pbx2
	Slc9a3r2
	Fus
	Gm38009
	Dync1h1
	Ifitm1
	Hbegf
	Tnfaip2
	Sema4c
	Pik3r3
	Ccnl1
	Qsox1
	Parp14
	Serpine1
	Fpr2
	Por
	NA
	Fpr1
	Map2k3
	1810010H24Rik
	Uck2
	Kri1
	Rasgrp2
	Rasip1
	Cyp26b1
	Nudt19
	Dync1i2
	Pdpn
	Pfkfb3
	Socs3
	Ramp3
	Clec4e
	Cp
	Tmsb4x
	Bcl6b
	Sema6b
	Nfkb2
	Cebpb
	Litaf
	Hipk2
	Inka1
	Hba-a2
	Atf5
	Mmp9
	Ngp
	Slco2a1
	Steap4
	Stard10
	Sele
	Zswim6
	Cxcl2
	Chst1
	Hdc
	Usp53
	Mrgpra2b
	Iigp1
	Rbm8a
	Cmip
	Marcksl1
	Kif26a
	Ifit1
	Csrnp1
	Slc41a2
	Retnlg
	Rgs2
	Ier5
	Pard6a
	Ercc2
	Cdr2l
	Pstpip1
	Cnn3
	Rasd1
	Hecw2
	Wwp2
	Cemip2
	Angptl2
	Rcan1
	Thbd
	Ddx3x
	Rtn1
	Klf7
	Nphs1
	Myh9
	Sema4g
	Ikbkb
	Clic1
	Luc7l3
	Irf8
	Ifitm2
	Sparc
	Cxcl5
	Wfdc17
	Mep1a
	Dlc1
	Wfdc21
	Errfi1
	Eif2s2
	Ifitm6
	Nfkbiz
	Nupr1
	Aldh2
	Cxcl10
	Slc12a2
	Anxa3
	Ccl3
	Serpina3g
	Fam32a
	Ifrd1
	Actb
	Plpp3
	Mertk
	H2-Q7
	Cd37
	Adam15
	Apold1
	Hhipl1
	Mfsd1
	Slfn2
	Hck
	Glipr2
	Gm45871
	Rdh12
	Tbxa2r
	Cstdc5
	Cd93
	Rnd1

## Sheet: STable 3 mRNA temporal
Supplemental Table S3. Differences and overlap in mRNA expression per renal microvascular compartment per time point post-CLP.
Differential expression within every microvascular compartment in response to CLP-induced sepsis was performed to identify altered mRNAs per time point post-CLP. mRNAs with significant enrichment (FDR ≤ 0.05) are included in this table
mRNAs highlighted and indicated in bold were included as potential markers for the endothelial response to sepsis
Arterioles (A), glomeruli (G), peritubular capillaries (PTC), postcapillary venules (PCV)
Adjusted from Luxen et al. Throm. Res. 2024 data repository doi.org/10.1016/j.thromres.2024.03.014
Arterioles								Glomeruli								PTC								PCV
4h	24h	72h	4h+24h	4h+72h	24h+72h	4h+24h+72h		4h	24h	72h	4h+24h	4h+72h	24h+72h	4h+24h+72h		4h	24h	72h	4h+24h	4h+72h	24h+72h	4h+24h+72h		4h	24h	72h	4h+24h	4h+72h	24h+72h	4h+24h+72h
Adamts15	Sun2	Hbb-bt	Tpm2	mt-Nd1				Noct	Cyp2j5	Ccl6	Rapgef5	Lcn2	C3	Actb		Depp1	Cd300lg	Tex261			Acsm2	Slc34a1		Il1rn	Acaa1b	Gpd1	Mt1		Acsm2
Lmcd1	Stip1	mt-Cytb	Serpina3n					Angptl4	Miox	Wnt5b	Cdkn1a	Chil3	Sparc			Ddit4	Cyp2j5	S100g			mt-Nd4			Mrps25	Acot1	Des	Saa3		Inmt
Sbno2	Atp1b1	Hsp90ab1						Serpina3f	Umod	Igfbp7	Rac2	Hp				Aqp1	Ugt2b38	Spr			Cyp4a14			Icam1	Cyp2j5	Dpep1	Mt2		Acy3
Tatdn2	Zfp316	2510009E07Rik						Map4k4	Fut9	Mmp8	Dync1i2	Hba-a2				D630029K05Rik	Miox	Calb1			Acy3			S100a1	Slc47a1	Lyz2			mt-Nd1
Ddit4	Rcn1	S100a8						Ankrd2	Sod3	Nrep	Cp	Mmp9				Gm11434	Vnn1	Acaa1a						Mmp13	Ttr	Tns1			C3
Ptpn1	Mt2	mt-Rnr1						Rela	Clic4	Cdkn1c	Saa3	Ngp				Mt1	Inmt	Cndp2						S100a9	S100g	Slc22a12
Junb	Itga10	Acy3						Cep112it	Atf4	Zbtb16	S100a8	Retnlg				Nmrk1	Retsat	mt-Nd2						Pde4b	Ugt2b38	Slc13a1
Tgm2	Hp	Actn4						Crip2	Hsp90ab1	Prok1	Ifitm3	Serpina3g				Pofut1	Fga	Psmb6						Il4ra	Slc7a13	Tmem37
Id3	Rom1							Arid5a	Grrp1	Plod2	Nupr1					Mt2	Serpine2	Eif3k						Kcnk5	Miox	Slc38a7
Lrrc8a	Cald1							Slc7a11	Atp1a1	Cd177						Prss8	Cltrn	Coasy						Gm15318	Ifitm3
Nuak1	Pdia4							Birc2	Lrp1	Hba-a1						Gm22748	Spink1	Slc5a2						Nfkbia	Vnn1
Pnpla2	Prpf4							Fzd2	Cald1	Hbb-bt						Snta1	Saa1	Hnf1b						Akap12	Cltrn
Ifitm3	Sh3gl2							Snord13	Serinc3	Cyp26b1						Mafb	Umod	Chsy1						Hp	Lgals3bp
Igfbp4	H2-Eb1							Lrrc70	Lrp2	Rtn1						Spg11	Calr	Pex14						Selp	Cyp4a31
Fosl2	Fxyd2							Adamts9	Sema5a	Wfdc17						Pck1	Aldob	Paqr7						Cxcl1	Aldh4a1
Cebpd	Saa3							Rhob	Slc12a3	Wfdc21							Hadha	Kap						Cd83	H2-Aa
Adamts1	Ly6c1							Gm49839	Axl	Ifitm6							Serpina1a	mt-Nd1						Gadd45g	Fbp1
Col4a2	Nat8f1							Olfr920	Anp32b	Lyz2							Timp3	Malat1						Pck1	Timp3
Ppp1r12a								Adamts4	Hadh	Acy3							Fgg								Acmsd
Tuba1c								Kctd11	Slc47a1	Cstdc5							Plin2								Myl9
Calm2								Tsc22d1	Tmem174								2900060B14Rik								Plin2
Col4a1								Chil1	Chchd10								Reep6								Mylk
Mt1								Cebpd	Snrk								Zbtb20								mt-Nd4
Rbm5								Sh3bp5	Serpine2								Lcn2								Comt
Pde4b								Ankrd1	Pah								Cyp2d26								Acox1
Vcam1								Uap1l1	H2-Aa								Mlec								Slc34a1
Crip2								Ch25h	Armcx2								Cyp4a10								Spp1
Id2								Camp	Spp1								Apoc3								Sult1d1
Stat3								Ier3	Garre1								Cyp2d9								Akr1c21
Mgp								Gadd45g	Hmgb1								Zmynd10								Slc17a3
Gm13889								Usp2	Dync1h1								Neat1								Cyp4a10
mt-Nd4								Gm13889	Pik3r3								Lrg1								Hbb-bt
Nfkbia								Sphk1	Qsox1								Khk								Kcnj15
Lcn2								Clec2h	Lrg1								Fxyd2								Cyb5a
								Tnip1	Keg1								Keg1								Hmgcs2
								Midn	Ly6c1								C3								Akr1a1
								Ms4a6d	Ttr																Cyp2d9
								Zfp36	Nudt19																Gm22748
								Junb	mt-Nd4																Lrg1
								Sting1	Slc17a3																Fam151a
								Slc6a18	Atf5																Fxyd2
								Metrnl	Slco2a1																Slc13a3
								Slpi	Stard10																Keg1
								Tnf	Rbm8a																Serpina3n
								Il17ra	mt-Nd1																Prdx1
								Phf11b	Pecr																Pecr
								Rhoc	Cnn3																Nat8f1
								Pde4b	Hecw2
								Il4ra	Wwp2
								Vav1	Angptl2
								Ccl4	Calm2
								Nfkbia	Nphs1
								Orm1	Clic1
								Rad51d	Luc7l3
								Cyth4	Mep1a
								Ctla2a	Akr1c21
								Sbno2	Eif2s2
								Adamts5	Aldh2
								Trib1	Anxa3
								Akap12	Fam32a
								Ntng1	Plpp3
								Pirb	Col4a1
								Pbx2	Mertk
								Slc9a3r2	H2-Q7
								Mt2	Adam15
								Fus	Mfsd1
								Gm38009	Khk
								Ifitm1	Fxyd2
								Hbegf
								Tnfaip2
								Sema4c
								Ccnl1
								Neat1
								Parp14
								Serpine1
								Fpr2
								Por
								Il1rn
								NA
								Fpr1
								Map2k3
								1810010H24Rik
								Uck2
								Kri1
								Rasgrp2
								Rasip1
								Pdpn
								Pfkfb3
								Socs3
								Ramp3
								Clec4e
								Tmsb4x
								Bcl6b
								Sema6b
								Nfkb2
								Cebpb
								Litaf
								Hipk2
								Inka1
								Ptpn1
								Steap4
								Sele
								Zswim6
								Fosl2
								Cxcl2
								Chst1
								Hdc
								Adamts1
								Usp53
								Mrgpra2b
								Iigp1
								Cmip
								Marcksl1
								Kif26a
								Ifit1
								Csrnp1
								Slc41a2
								Rgs2
								Ier5
								Pard6a
								Ercc2
								Cdr2l
								Pstpip1
								Rasd1
								Cemip2
								Rcan1
								Icam1
								Thbd
								Ddx3x
								Klf7
								Mt1
								Myh9
								Sema4g
								Ikbkb
								Irf8
								Stat3
								Ifitm2
								Cxcl5
								Dlc1
								Errfi1
								Nfkbiz
								Cxcl10
								Slc12a2
								Ccl3
								Ifrd1
								Cd37
								Apold1
								Cxcl1
								Hhipl1
								Slfn2
								Hck
								Glipr2
								Gm45871
								Rdh12
								Tbxa2r
								Cd93
								Rnd1
