# Supplementary material for: Uncovering molecular markers of the microvascular endothelial response in sepsis-associated acute kidney injury: a translational study in mice and humans
Source: Intensive Care Med Exp. 2025 Sep 2;13:92. doi: 10.1186/s40635-025-00801-4 (PMC12405097; doi:10.1186/s40635-025-00801-4)
Supplement: Supplementary file 3 — Additional file 3. [file 40635_2025_801_MOESM3_ESM.xlsx]

## Sheet: miRNA_protein_data_ICU_ED
Group	hsamiR215p	dCq_GM_miR215p	hsamiR10b5p	dCq_GM_miR10b5p	hsamiR1955p	dCq_GM_miR1955p	hsamiR1323p	dCq_GM_miR1323p	hsamiR1263p	dCq_GM_miR1263p	hsamiR10a5p	dCq_GM_miR10a5p	hsamiR1273p	dCq_GM_miR1273p	hsamiR146a5p	dCq_GM_miR146a5p	hsamiR1013p	dCq_GM_miR1013p	hsamiR165p	dCq_GM_miR165p	hsamiR1925p	dCq_GMmiR1925p	hsamiR2103p	dCq_GM_miR2103p	hsamiR26b5p	dCq_GMmiR26b5p	hsamiR27a3p	dCq_GM_miR27a5p	hsamiR29a3p	dCq_GM_miR29a5p	hsamiR933p	dCq_GM_miR933p	hsamiR133a3p	dCq_GM_miR133a3p	hsamiR1225p	dCq_GM_miR1225p	hsamiR151a5p	dCq_GMmiR151a5p	UniSp4	celmiR39	UniSp3	GlobalMean	gender	age	In_hospital_mortality	Diagnose	NEWS_total	APACHEscore	C3angmL
ED_Control	25.08	5.44056	31.26	-0.739444	35.58	-5.05944	33.84	-3.31944	27.8	2.72056	37.44	-6.91944			30.71	-0.189444	25.72	4.80056	22.08	8.44056	29.68	0.840556	30.86	-0.339444	29.05	1.47056	27.94	2.58056	29.59	0.930556	33.85	-3.32944	36.25	-5.72944	31.92	-1.39944	30.72	-0.199444	29.99	26.69	18.19	30.5206	F	76	0	Neurological	1		33.4814
ED_Control	23.52	5.95889	32.9	-3.42111	34.06	-4.58111	32.72	-3.24111	25.29	4.18889	38.19	-8.71111	33.75	-4.27111	26.54	2.93889	25.29	4.18889	21.89	7.58889	29.92	-0.441111	31.93	-2.45111	28.48	0.998889	26.18	3.29889	28.08	1.39889	32.78	-3.30111	32.06	-2.58111	31.93	-2.45111	28.86	0.618889	27.68	29.08	18.6	29.4789	F	77	0	Gastrointestinal	0		53.3198
ED_Control	25.07	5.91556	32.23	-1.24444	35.25	-4.26444	33.75	-2.76444	27.9	3.08556	36.79	-5.80444	36.25	-5.26444	29.57	1.41556	26.64	4.34556	24.14	6.84556	30.61	0.375556	32.67	-1.68444	30.82	0.165556	29.18	1.80556	30.21	0.775556	35.94	-4.95444	31.23	-0.244444	33.83	-2.84444	31.91	-0.924444	27.82	27.91	18.16	30.9856	M	77	0	Neurological	5		30.5799
ED_Control	25.74	5.22111	32.31	-1.34889	35.91	-4.94889	35.54	-4.57889	27.79	3.17111	38.24	-7.27889	37.04	-6.07889	31.57	-0.608889	26.5	4.46111	22.77	8.19111	29.87	1.09111	32.42	-1.45889	29.73	1.23111	28.79	2.17111	29.52	1.44111	34.17	-3.20889	35.31	-4.34889	29.45	1.51111	31.67	-0.708889	27.73	28.76		30.9611	M	65	0	Neurological	2		35.4054
ED_Control	25	5.54111	32.09	-1.54889	34.93	-4.38889	33.91	-3.36889	26.51	4.03111	38.29	-7.74889	34	-3.45889	27.86	2.68111	27.31	3.23111	23.48	7.06111	31.19	-0.648889	34.34	-3.79889	28.83	1.71111	27.35	3.19111	29.52	1.02111	35.1	-4.55889	33.58	-3.03889	30.58	-0.0388889	29.87	0.671111	27.46	28.9	18.72	30.5411	F	62	0	Pain	7		48.0006
ED_Control	22.78	5.2	31.05	-3.07	33.03	-5.05	30.49	-2.51	24.53	3.45	36.67	-8.69			29.56	-1.58	22.03	5.95	17.66	10.32	26.57	1.41	28.11	-0.13	24.82	3.16	27.55	0.43	28.76	-0.78	29.87	-1.89	33.51	-5.53	28.93	-0.95	27.72	0.26	27.56	28.34	18.13	27.98	F	82	0	Cardiac	6		58.9572
ED_Control	26.63	5.01111	32.15	-0.508889	34.54	-2.89889	34.31	-2.66889	27.45	4.19111	40	-8.35889			30.8	0.841111	27.85	3.79111	24.42	7.22111	31.97	-0.328889	33.43	-1.78889	30.3	1.34111	28.96	2.68111	29.76	1.88111	36.86	-5.21889	35.78	-4.13889	32.27	-0.628889	32.06	-0.418889	27.77	29.19	18.8	31.6411	M	57	0	Respiratory	3		70.4787
ED_Control	28.29	3.67133	33.02	-1.05867	36.27	-4.30867			28.46	3.50133	40	-8.03867			31.55	0.411333	29.9	2.06133	25.8	6.16133	32.55	-0.588667	35.91	-3.94867	31.77	0.191333	31.03	0.931333	31.98	-0.0186667					30.58	1.38133	32.31	-0.348667	27.43	28.67	18.82	31.9613	F	52	0	Cardiac	0		49.5558
ED_Control	26.09	5.20278	32.69	-1.39722	34.97	-3.67722	34.54	-3.24722	28.15	3.14278	40	-8.70722			29.99	1.30278	27.8	3.49278	24.54	6.75278	31.1	0.192778	32.5	-1.20722	30.18	1.11278	28.07	3.22278	30.15	1.14278	36.72	-5.42722	33.3	-2.00722	30.74	0.552778	31.74	-0.447222	28.02	29.07		31.2928	F	27	0	Neurological	3		56.9203
ED_Control	22.55	5.82389	31.85	-3.47611	32.19	-3.81611	31.52	-3.14611	24.19	4.18389	35.23	-6.85611	33.56	-5.18611	25.17	3.20389	24.93	3.44389	21.7	6.67389	29.56	-1.18611	31.62	-3.24611	26.64	1.73389	24.33	4.04389	25.44	2.93389	31.55	-3.17611	32.53	-4.15611	31.86	-3.48611	27.87	0.503889	27.2	28.9	18.64	28.3739	M	57	0	Neurological	0		47.915
ED_Control	25.78	4.84389	31.02	-0.396111	33.1	-2.47611	34.59	-3.96611	27.82	2.80389	37.3	-6.67611			30.73	-0.106111	26.69	3.93389	22.93	7.69389	29.47	1.15389	31.56	-0.936111	30.17	0.453889	27.74	2.88389	29.23	1.39389	34.09	-3.46611	34.68	-4.05611	33.01	-2.38611	31.32	-0.696111	27.5	28.13	18.89	30.6239	F	57	0	Intoxication	12		72.6314
ED_Control	26	5.18059	31.63	-0.449412	32.95	-1.76941	34.73	-3.54941	28.15	3.03059	38.12	-6.93941	40	-8.81941	30.42	0.760588	27.95	3.23059	24.8	6.38059	31.24	-0.0594118	34.17	-2.98941	31.99	-0.809412	29.49	1.69059	29.58	1.60059			35.64	-4.45941	30.23	0.950588	32.98	-1.79941	28.25	29.32	18.64	31.1806	M	59	0	Neurological	3		15.65
ED_Control	27.59	5.46529	35.89	-2.83471	38.03	-4.97471	37.13	-4.07471	29.59	3.46529	40	-6.94471			31.15	1.90529	29	4.05529	25.67	7.38529	33.54	-0.484706	35.11	-2.05471	32.83	0.225294	30.54	2.51529	32.35	0.705294			36.71	-3.65471	33.78	-0.724706	33.03	0.0252941	27.99	29.08	18.66	33.0553	F	81	0	Other	2		50.3652
ED_Control	23.68	5.84722	32.17	-2.64278	34.11	-4.58278	32.91	-3.38278	25.73	3.79722	36.77	-7.24278	33.67	-4.14278	25.92	3.60722	26.72	2.80722	23.64	5.88722	31.31	-1.78278	31.8	-2.27278	28.1	1.42722	24.92	4.60722	28.62	0.907222	32.24	-2.71278	31.14	-1.61278	32.75	-3.22278	28.96	0.567222	27.74	28.31	18.72	29.5272	F	24	0	Gastrointestinal	2		54.0315
ED_Control	24.48	5.79944	32.05	-1.77056	35.92	-5.64056	33.82	-3.54056	26.29	3.98944	38.09	-7.81056	34.88	-4.60056	26.75	3.52944	26.91	3.36944	23.7	6.57944	30.98	-0.700556	31.81	-1.53056	29.18	1.09944	25.96	4.31944	29.63	0.649444	34.19	-3.91056	34.53	-4.25056	31.23	-0.950556	29.51	0.769444	27.78	28.72	18.77	30.2794	M	45	0	Gastrointestinal	5		75.3902
ED_Control	24.64	5.41389	32.18	-2.12611	35.28	-5.22611	34.24	-4.18611	26.53	3.52389	37.68	-7.62611	33.47	-3.41611	27.91	2.14389	26.57	3.48389	22.89	7.16389	30.19	-0.136111	31.81	-1.75611	27.58	2.47389	26.28	3.77389	28.86	1.19389	33.42	-3.36611	34.76	-4.70611	30.56	-0.506111	29.59	0.463889	27.78	28.51	18.7	30.0539	F	22	0	Intoxication	5		77.8934
ED_Control	26.81	5.34647	33.48	-1.32353	38.17	-6.01353	36.73	-4.57353	28.96	3.19647	40	-7.84353	36.48	-4.32353	29.48	2.67647	29.63	2.52647	26.29	5.86647	32.13	0.0264706	34.67	-2.51353	31.68	0.476471	28.44	3.71647	30.35	1.80647	35.49	-3.33353			32.65	-0.493529	31.7	0.456471	28.7	28.48	18.93	32.1565	F	36	0	Cardiac	2		41.0723
ED_Control	26.79	5.00294	34.1	-2.30706	35.2	-3.40706	35.99	-4.19706	28.73	3.06294	40	-8.20706	40	-8.20706	32.01	-0.217059	27.53	4.26294	23.3	8.49294	31.41	0.382941	33.09	-1.29706	31.2	0.592941	30.54	1.25294	32.59	-0.797059	35.22	-3.42706			30.87	0.922941	31.91	-0.117059	26.21	29.61	18.72	31.7929	F	74	0	Respiratory	7		53.9644
ED_Control	27.68	4.61882	32.93	-0.631176	35.45	-3.15118	37.28	-4.98118	28.58	3.71882	40	-7.70118	36.98	-4.68118	31.34	0.958824	28.31	3.98882	24.27	8.02882	32.02	0.278824	35.47	-3.17118	31.58	0.718824	30.35	1.94882	31.58	0.718824			36.55	-4.25118	32.64	-0.341176	33.05	-0.751176	27.59	29.13	18.71	32.2988	M	62	0	Gastrointestinal	4		39.3414
ED_Control	21.5	5.44889	30.74	-3.79111	31.06	-4.11111	30.82	-3.87111	22.85	4.09889	34.16	-7.21111	29	-2.05111	24.15	2.79889	23.98	2.96889	20.95	5.99889	28.14	-1.19111	30.48	-3.53111	23.78	3.16889	22.57	4.37889	24.63	2.31889	30.59	-3.64111	29.15	-2.20111	29.92	-2.97111	25.61	1.33889	27.64	27.91	18.72	26.9489	M	35	0	Gastrointestinal	1		210.548
ED_Control	24.43	5.20833	30.51	-0.871667	34.47	-4.83167	33.53	-3.89167	27.61	2.02833	36.44	-6.80167			29.19	0.448333	25.77	3.86833	22.6	7.03833	29.12	0.518333	31.55	-1.91167	27.54	2.09833	27.1	2.53833	28.35	1.28833	32.66	-3.02167	30.21	-0.571667	32.51	-2.87167	29.9	-0.261667	27.21	27.62	18.03	29.6383	F	61	0	Intoxication	0		27.3528
ED_Control	27.06	5.52444	34.17	-1.58556	35.87	-3.28556	37.25	-4.66556	29.43	3.15444	40	-7.41556			31.46	1.12444	28.34	4.24444	24.48	8.10444	32.09	0.494444	34.32	-1.73556	31.51	1.07444	30.96	1.62444	31.5	1.08444	36.73	-4.14556	35	-2.41556	33.84	-1.25556	32.51	0.0744444	27.83	29.06	18.75	32.5844	F	31	0	Respiratory	0		35.7427
ED_Control	26.7	5.11353	33.08	-1.26647	35.95	-4.13647	35.42	-3.60647	28.95	2.86353	40	-8.18647			31.34	0.473529	27.93	3.88353	23.98	7.83353	31.2	0.613529	34.98	-3.16647	31.29	0.523529	30.73	1.08353	31.02	0.793529	35.67	-3.85647			30.43	1.38353	32.16	-0.346471	27.65	28.65	18.66	31.8135	M	82	0	Respiratory	4		39.9441
ED_Control	25.69	6.24167	32.57	-0.638333	35.72	-3.78833	34.22	-2.28833	29.12	2.81167	40	-8.06833	40	-8.06833	31.17	0.761667	26.91	5.02167	23.22	8.71167	30.47	1.46167	31.9	0.0316667	30.67	1.26167	30.43	1.50167	30.73	1.20167	35.73	-3.79833	40	-8.06833	34.01	-2.07833	32.21	-0.278333	27.67	28.57	18.82	31.9317	F	84	0	Intoxication	0		53.212
ED_Control	23.54	5.11556	31.04	-2.38444	33.5	-4.84444	33.9	-5.24444	25.69	2.96556	37.72	-9.06444	34.88	-6.22444	27.9	0.755556	24.17	4.48556	19.78	8.87556	27.99	0.665556	29.7	-1.04444	24.75	3.90556	26.19	2.46556	26.42	2.23556	30.7	-2.04444	33.54	-4.88444	30.75	-2.09444	28.52	0.135556	28.17	27.99	18.17	28.6556	M	79	0	Neurological	0		91.6881
ED_Control	24.16	5.88556	31.97	-1.92444	34.56	-4.51444	34.11	-4.06444	26.25	3.79556	37.43	-7.38444	35.91	-5.86444	27.45	2.59556	26.65	3.39556	23.44	6.60556	30.78	-0.734444	31.42	-1.37444	28.51	1.53556	26.29	3.75556	28.26	1.78556	34.1	-4.05444	33.93	-3.88444	31.73	-1.68444	29.78	0.265556	27.46	28.29	18.71	30.0456	F	51	0	PE	5		71.9866
ED_Control	24.59	5.46833	32.49	-2.43167	34.74	-4.68167	33.68	-3.62167	26.68	3.37833	37.33	-7.27167	34.51	-4.45167	27.19	2.86833	26.79	3.26833	23.2	6.85833	30.68	-0.621667	32.25	-2.19167	29.03	1.02833	26.64	3.41833	28.14	1.91833	34.01	-3.95167	32.87	-2.81167	30.96	-0.901667	29.78	0.278333	27.68	28.57	18.76	30.0583	M	43	0	Other	0		39.6593
ED_Control	23.99	5.11389	29.69	-0.586111	36.57	-7.46611	33.05	-3.94611	27.84	1.26389	31.63	-2.52611	37.1	-7.99611	29.27	-0.166111	24.61	4.49389	21.61	7.49389	27.07	2.03389	29.81	-0.706111	28.53	0.573889	27.64	1.46389	28.64	0.463889	31.05	-1.94611	34	-4.89611	28.17	0.933889	30.7	-1.59611	27.67	28.56	18.78	29.1039	M	52	0	Other	2		52.5624
ED_Control	21.43	5.90556	31.21	-3.87444	32.77	-5.43444	29.83	-2.49444	23.98	3.35556	36.14	-8.80444			29.22	-1.88444	21.1	6.23556	17.14	10.1956	24.7	2.63556	26.63	0.705556	22.77	4.56556	26.13	1.20556	27.55	-0.214444	28.33	-0.994444	36.08	-8.74444	30.1	-2.76444	26.93	0.405556	30.43	27.11	18.16	27.3356	M	57	0	PE	3		72.5004
ED_Control	24.9	5.30944	31.14	-0.930556	33.52	-3.31056	33.87	-3.66056	26.65	3.55944	35.74	-5.53056	37.93	-7.72056	28.28	1.92944	27.18	3.02944	23.81	6.39944	29.93	0.279444	32.42	-2.21056	29.23	0.979444	26.61	3.59944	29.09	1.11944	36.48	-6.27056	34.28	-4.07056	29.83	0.379444	30.81	-0.600556	28.63	27.04	18.51	30.2094	M	43	0	Neurological	0		50.655
ED_Control	27.06	4.53438	32.58	-0.985625	36.3	-4.70562	38.03	-6.43563	27.89	3.70437	38.18	-6.58563			30.76	0.834375	29.17	2.42437	26.26	5.33437	31.69	-0.095625	34.78	-3.18563	30.5	1.09437	28.74	2.85438	30.53	1.06437					30.83	0.764375	32.21	-0.615625	27.65	27.97	17.99	31.5944	M	53	0	Infection	6		137.357
ED_Control	23.52	6.13556	30.26	-0.604444	33.98	-4.32444	32.8	-3.14444	26.73	2.92556	37.74	-8.08444	36.7	-7.04444	30.15	-0.494444	23.97	5.68556	20.11	9.54556	28.3	1.35556	29.91	-0.254444	29.62	0.0355556	28.15	1.50556	28.34	1.31556	32.12	-2.46444	35.45	-5.79444	31.92	-2.26444	30.73	-1.07444	30.65	27.35	18.47	29.6556	F	81	0	Cardiac	6		49.4647
ED_Control	24.52	5.215	30.52	-0.785	34.35	-4.615	33.63	-3.895	26.44	3.295	36.59	-6.855	36.72	-6.985	27.79	1.945	26.57	3.165	21.76	7.975	29.32	0.415	32.14	-2.405	28.73	1.005	27.33	2.405	29.19	0.545	34.21	-4.475	32.48	-2.745	29.73	0.005	29.93	-0.195	30.07	26.43	18.15	29.735	F	75	0	Neurological	0		174.754
ED_Control	25.47	6.19294	32.59	-0.927059	36.72	-5.05706	33.66	-1.99706	28.09	3.57294	37.73	-6.06706			29.23	2.43294			25.42	6.24294	31.65	0.0129412	33.17	-1.50706	31.1	0.562941	28	3.66294	29.22	2.44294	35.44	-3.77706	36.52	-4.85706	32.01	-0.347059	32.25	-0.587059	26.12	27.7	18.7	31.6629	M	66	0	Pain	0		78.1289
ED_Control	25.13	5.52111	31.56	-0.908889	34.67	-4.01889	33.54	-2.88889	27.83	2.82111	35.98	-5.32889			30.1	0.551111	25.95	4.70111	22.68	7.97111	29.74	0.911111	31.63	-0.978889	30.05	0.601111	28.27	2.38111	29.1	1.55111	36.47	-5.81889	39.55	-8.89889	28.51	2.14111	30.96	-0.308889	28.52	27.13	18.47	30.6511	M	76	0	Neurological	1		96.8867
ED_Control	25.07	5.37333	30.84	-0.396667	35.11	-4.66667	34.62	-4.17667	27.23	3.21333	37.88	-7.43667	36.54	-6.09667	30.96	-0.516667	26.88	3.56333	23.23	7.21333	30.11	0.333333	33.47	-3.02667	28.76	1.68333	27.47	2.97333	29.2	1.24333	33.87	-3.42667	31.58	-1.13667	30.83	-0.386667	30.87	-0.426667	28.51	26.61	18.08	30.4433	M	47	0	Cardiac	0		43.2313
ED_Control	25.02	5.26611	31.34	-1.05389	34.65	-4.36389	35.45	-5.16389	27.29	2.99611	38.66	-8.37389	36.74	-6.45389	28.69	1.59611	26.9	3.38611	23.01	7.27611	29.78	0.506111	32.49	-2.20389	29.49	0.796111	26.19	4.09611	29.75	0.536111	34.9	-4.61389	30.16	0.126111	30.66	-0.373889	30.72	-0.433889	30.07	26.52	18.18	30.2861	F	35	0	Anaphylaxis	0		270.614
ED_Control	24.83	5.50722	31.79	-1.45278	35.71	-5.37278	34.48	-4.14278	27.18	3.15722	40	-9.66278	35.51	-5.17278	29.83	0.507222	26.31	4.02722	23.64	6.69722	28.7	1.63722	32.03	-1.69278	29.57	0.767222	27.55	2.78722	28.62	1.71722	34.99	-4.65278	32.77	-2.43278	27.56	2.77722	30.51	-0.172778	29.95	26.57	17.76	30.3372	M	68	0	Cardiac	0		50.2517
ED_Control	25.77	5.375	33.75	-2.605	37.13	-5.985	33.51	-2.365	27.8	3.345	40	-8.855			31.8	-0.655	25.91	5.235	21.7	9.445	30.23	0.915	32.42	-1.275	28.71	2.435	29.22	1.925	31.05	0.095	33.22	-2.075	34.57	-3.425	33.13	-1.985	30.69	0.455	27.6	29.27	18.67	31.145	F	63	0	Intoxication	6		68.0202
ED_Control	23.24	5.66833	31.56	-2.65167	34.04	-5.13167	32.22	-3.31167	25.93	2.97833	37.38	-8.47167			29.3	-0.391667	23.26	5.64833	19.55	9.35833	27.27	1.63833	29.26	-0.351667	25.57	3.33833	27.16	1.74833	28.53	0.378333	31.81	-2.90167	36.39	-7.48167	29.34	-0.431667	28.54	0.368333	28.35	26.51	18.17	28.9083	F	26	0	Pain	0		30.8469
ED_Control	24.62	5.43944	30.92	-0.860556	34.91	-4.85056	33.15	-3.09056	27.16	2.89944	37.18	-7.12056			29.73	0.329444	26.27	3.78944	22.6	7.45944	29.08	0.979444	31.61	-1.55056	28.34	1.71944	28.46	1.59944	28.62	1.43944	34.26	-4.20056	34.44	-4.38056	28.65	1.40944	31.07	-1.01056	28.5	26.97	18.11	30.0594	M	63	0	Pain	2		54.0866
ED_Control	25.58	5.12944	30.8	-0.0905556	34.55	-3.84056	34.75	-4.04056	27.48	3.22944	37.17	-6.46056			30.65	0.0594444	26.88	3.82944	23.26	7.44944	30.74	-0.0305556	31.52	-0.810556	29.59	1.11944	28.18	2.52944	29.53	1.17944	36.59	-5.88056	31.14	-0.430556	32.43	-1.72056	31.93	-1.22056	28.35	26.27	18.14	30.7094	F	79	0	Neurological	9		66.485
ED_Control	24.74	5.42444	32.76	-2.59556	35.29	-5.12556	33.3	-3.13556	27.49	2.67444	38.31	-8.14556			32.2	-2.03556	24.52	5.64444	20.94	9.22444	27.78	2.38444	29.58	0.584444	27.95	2.21444	29.65	0.514444	30.29	-0.125556	30.88	-0.715556	35.7	-5.53556	31.03	-0.865556	30.55	-0.385556	25.91	28.53	18.71	30.1644	M	70	0	Gastrointestinal	2		15.65
ED_Control	25.68	5.31056	32.85	-1.85944	35.25	-4.25944	34.15	-3.15944	28.29	2.70056	38.25	-7.25944			30.54	0.450556	26.69	4.30056	23.06	7.93056	29.78	1.21056	32.05	-1.05944	29.86	1.13056	28.82	2.17056	30.19	0.800556	35.47	-4.47944	34.07	-3.07944	30.32	0.670556	32.51	-1.51944	29.84	27.31	18.26	30.9906	M	58	0	Gastrointestinal	0		73.0936
ED_Control	25.62	5.205	31.85	-1.025	35.91	-5.085	35.18	-4.355	26.81	4.015	36.97	-6.145	35.16	-4.335	28.18	2.645	27.97	2.855	24.84	5.985	31.92	-1.095	33.2	-2.375	28.93	1.895	26.68	4.145	29.67	1.155	34.74	-3.915	31.48	-0.655	33.57	-2.745	31.33	-0.505	28.19	27.81	18.16	30.825	F	18	0	Gastrointestinal	2		40.2375
ED_Control	25.9	5.27778	33.21	-2.03222	35.34	-4.16222	35.03	-3.85222	29.17	2.00778	38.34	-7.16222			30.9	0.277778	27.44	3.73778	23.97	7.20778	28.3	2.87778	32.13	-0.952222	30.47	0.707778	28.87	2.30778	29.85	1.32778	36.42	-5.24222	36.26	-5.08222	26.8	4.37778	32.8	-1.62222	30.33	27.27	18.71	31.1778	M	69	0	Gastrointestinal	5		65.7576
ED_Control	24.65	5.41056	31.83	-1.76944	34.78	-4.71944	33.05	-2.98944	27.12	2.94056	37.87	-7.80944	34.89	-4.82944	29.86	0.200556	25.65	4.41056	22.16	7.90056	29.17	0.890556	31.6	-1.53944	28.91	1.15056	28.17	1.89056	28.56	1.50056	34.03	-3.96944	33.68	-3.61944	28.75	1.31056	31.25	-1.18944	28.5	26.33	18.12	30.0606	F	68	0	Gastrointestinal	9		119.154
ED_Control	25.99	5.26389	31.57	-0.316111	35.46	-4.20611	35.17	-3.91611	27.67	3.58389	38.56	-7.30611			31.9	-0.646111	27.1	4.15389	23.65	7.60389	30.48	0.773889	33.43	-2.17611	30.25	1.00389	28.2	3.05389	30.07	1.18389	35.74	-4.48611	34.8	-3.54611	30.62	0.633889	31.91	-0.656111	30.01	27.68	18.18	31.2539	F	65	0	Anaphylaxis	0		52.9772
ED_Control	24.51	5.48	30.97	-0.98	35.88	-5.89	34.2	-4.21	26.69	3.3	37.18	-7.19			29.32	0.67	25.66	4.33	22.07	7.92	29.42	0.57	31.54	-1.55	28.1	1.89	27.67	2.32	28.9	1.09	33.22	-3.23	33.28	-3.29	30.48	-0.49	30.73	-0.74	28.54	26.82	18.08	29.99	M	65	0	Anaphylaxis	3		48.9117
ED_Control	24.8	5.99556	33.28	-2.48444	35.84	-5.04444	33.9	-3.10444	26.56	4.23556	40	-9.20444	36.07	-5.27444	27.3	3.49556	27.31	3.48556	24.71	6.08556	31.1	-0.304444	32.57	-1.77444	29.77	1.02556	25.93	4.86556	29.24	1.55556	36.07	-5.27444	33.08	-2.28444	33.09	-2.29444	29.77	1.02556	30.85	27.62	17.77	30.7956	M	20	0	Cardiac	0		39.0942
ED_Control	21.07	5.70222	31.58	-4.80778	32.94	-6.16778	29.95	-3.17778	22.67	4.10222	36.64	-9.86778	32.82	-6.04778	26.95	-0.177778	20.62	6.15222	16.88	9.89222	24.5	2.27222	25.95	0.822222	21.96	4.81222	24.77	2.00222	27.25	-0.477778	28.33	-1.55778	34.24	-7.46778	29.74	-2.96778	25.86	0.912222	30.55	27.52	18.13	26.7722	F	22	0	Anaphylaxis	1		60.0513
ED_Control	20.75	5.81444	30.67	-4.10556	31.05	-4.48556	30.29	-3.72556	23.21	3.35444	33.32	-6.75556	31.92	-5.35556	23.28	3.28444	23.34	3.22444	20.59	5.97444	27.43	-0.865556	29.31	-2.74556	24.69	1.87444	22.08	4.48444	22.87	3.69444	30.02	-3.45556	29.78	-3.21556	28.88	-2.31556	26.6	-0.0355556	28.24	26.62	18.18	26.5644	M	49	0	Cardiac	2		61.8893
ED_Control	25.82	4.90833	31.18	-0.451667	35.12	-4.39167	35.58	-4.85167	27.2	3.52833	35.95	-5.22167	40	-9.27167	30.57	0.158333	27.18	3.54833	24.33	6.39833	30.66	0.0683333	32.54	-1.81167	29.59	1.13833	28.04	2.68833	29.6	1.12833	33.51	-2.78167	34.45	-3.72167	30.1	0.628333	31.69	-0.961667	27.77	27.12	17.97	30.7283	M	65	0	Pain	2		77.9979
ED_Control	22.8	6.23444	31.1	-2.06556	34.04	-5.00556	33.08	-4.04556	24.94	4.09444	34.84	-5.80556	33.3	-4.26556	26.06	2.97444	26.09	2.94444	23.78	5.25444	30.53	-1.49556	31.67	-2.63556	26.78	2.25444	24.84	4.19444	28	1.03444	33.06	-4.02556	30.79	-1.75556	32.1	-3.06556	28.12	0.914444	27.72	27.71	18.03	29.0344	M	76	0	Neurological	0		111.637
ED_Control	24.93	6.38278	32.03	-0.717222	35.97	-4.65722	36	-4.68722	27.89	3.42278	38.82	-7.50722	36.75	-5.43722	30.43	0.882778	26.73	4.58278	24.81	6.50278	30.98	0.332778	31.58	-0.267222	31.06	0.252778	29.13	2.18278	29.28	2.03278	35.83	-4.51722	33.79	-2.47722	32.32	-1.00722	32.05	-0.737222	28.67	27.04	18.05	31.3128	F	62	0	Neurological	5		84.4316
ED_Control	24.83	5.79833	31.56	-0.931667	35.75	-5.12167	35.43	-4.80167	26.99	3.63833	38.11	-7.48167	35.18	-4.55167	29.15	1.47833	27.95	2.67833	24.19	6.43833	30.91	-0.281667	31.73	-1.10167	29.03	1.59833	26.5	4.12833	28.9	1.72833	37.86	-7.23167	32.58	-1.95167	29.08	1.54833	30.76	-0.131667	30.16	26.57	17.86	30.6283	F	50	0	Cardiac	1		71.996
ED_Control	24.51	5.28778	32.09	-2.29222	36.81	-7.01222	34.83	-5.03222	27.15	2.64778	38.7	-8.90222			30.66	-0.862222	23.9	5.89778	20.75	9.04778	27.5	2.29778	28.96	0.837778	27.44	2.35778	28.89	0.907778	29.06	0.737778	30.59	-0.792222	34.18	-4.38222	30.22	-0.422222	30.12	-0.322222	27.27	27.89	18.03	29.7978	M	70	0	Gastrointestinal	5		32.3272
ED_Control	25.26	4.99444	30.96	-0.705556	35.66	-5.40556	34.16	-3.90556	27.57	2.68444	38.42	-8.16556	36.55	-6.29556	30.23	0.0244444	25.03	5.22444	21.43	8.82444	28.67	1.58444	30.86	-0.605556	28.17	2.08444	27.83	2.42444	29.45	0.804444	32.99	-2.73556	34.95	-4.69556	32.44	-2.18556	30.5	-0.245556	30.09	26.8	18.11	30.2544	F	32	0	Neurological	3		31.6316
ED_Control	26.31	6.06235	32.8	-0.427647	37.36	-4.98765	36.57	-4.19765	29.05	3.32235	40	-7.62765	36.2	-3.82765	30.93	1.44235	29.56	2.81235	25.49	6.88235	33.05	-0.677647	35.16	-2.78765	31.93	0.442353	29.3	3.07235	31.5	0.872353			34.99	-2.61765	33.67	-1.29765	32.66	-0.287647	28.89	28.02	18.68	32.3724	M	65	0	Gastrointestinal	3		36.1008
ED_Control	25.93	4.86722	31.67	-0.872778	35.66	-4.86278	34.22	-3.42278	26.92	3.87722	37	-6.20278			30.27	0.527222	26.47	4.32722	22.73	8.06722	29.57	1.22722	32.03	-1.23278	28.56	2.23722	28.18	2.61722	29.62	1.17722	35.45	-4.65278	40	-9.20278	29.17	1.62722	30.9	-0.102778	27.55	28.16	17.97	30.7972	M	42	0	Respiratory	1		44.9653
ED_Control	24.85	4.95833	31.32	-1.51167	34.18	-4.37167	33.45	-3.64167	26.31	3.49833	36.11	-6.30167	34.67	-4.86167	27.77	2.03833	27.07	2.73833	23.72	6.08833	30.09	-0.281667	32.63	-2.82167	28.68	1.12833	26.29	3.51833	29.42	0.388333	34.43	-4.62167	30.48	-0.671667	29.83	-0.0216667	29.92	-0.111667	27.49	28.07	18.05	29.8083	F	53	0	Anaphylaxis	2		43.8924
ED_Control	26.21	4.98444	32.42	-1.22556	35.16	-3.96556	34.6	-3.40556	28.45	2.74444	38.42	-7.22556	37.21	-6.01556	29.45	1.74444	27.25	3.94444	23.48	7.71444	30.3	0.894444	32.87	-1.67556	29.07	2.12444	27.72	3.47444	29.87	1.32444	34.54	-3.34556	39.37	-8.17556	30.66	0.534444	31.66	-0.465556	30.14	26.86	18.3	31.1944	M	58	0	Pain	0		50.7125
ED_Control	25.2	5.18611	32.06	-1.67389	34.83	-4.44389	33.96	-3.57389	26.81	3.57611	37.74	-7.35389	36.47	-6.08389	28.55	1.83611	27.85	2.53611	24.45	5.93611	30.66	-0.273889	33.48	-3.09389	28.66	1.72611	26.49	3.89611	29.6	0.786111	35.03	-4.64389	31.19	-0.803889	29.7	0.686111	30.69	-0.303889	28.81	27.03	18.1	30.3861	F	54	0	Neurological	3		35.5983
ED_Control	24.17	5.48333	30.48	-0.826667	33.62	-3.96667	33.28	-3.62667	26.48	3.17333	35.43	-5.77667	35.43	-5.77667	28.01	1.64333	25.47	4.18333	21.87	7.78333	29.99	-0.336667	31	-1.34667	28.31	1.34333	26.8	2.85333	28.64	1.01333	34.56	-4.90667	34.82	-5.16667	31.06	-1.40667	29.77	-0.116667	28.35	27.14	18.31	29.6533	F	69	0	Neurological	1		66.1947
ED_Control	22.87	5.15778	29.9	-1.87222	31.76	-3.73222	31.93	-3.90222	25.64	2.38778	35.33	-7.30222			28.09	-0.0622222	23.34	4.68778	19.45	8.57778	27.03	0.997778	28.87	-0.842222	25.48	2.54778	26.64	1.38778	27.55	0.477778	30.16	-2.13222	33.01	-4.98222	28.75	-0.722222	28.7	-0.672222	28.68	26.95	18.33	28.0278	M	75	0	Neurological	2		42.3991
ED_Sepsis	23.81	6.97611	35.75	-4.96389	38.32	-7.53389	32.52	-1.73389	28.75	2.03611	40	-9.21389			31.07	-0.283889	23.69	7.09611	20.23	10.5561	28.51	2.27611	28.32	2.46611	30.07	0.716111	30.64	0.146111	29.73	1.05611	31.99	-1.20389	36.7	-5.91389	34.58	-3.79389	29.47	1.31611	30.94	29.94	18.2	30.7861	M	83	0	Infection	6		93.2277
ED_Sepsis	25.88	6.06056	32.66	-0.719444	40	-8.05944	35.14	-3.19944	28.71	3.23056	39.18	-7.23944	40	-8.05944	30.78	1.16056	27.11	4.83056	24.09	7.85056	31.53	0.410556	32.34	-0.399444	31.22	0.720556	30.32	1.62056	31.91	0.0305556	37.72	-5.77944	34.75	-2.80944	29.28	2.66056	32.31	-0.369444	30.42	27.78	18.16	31.9406	F	37	0	Infection	5		182.414
ED_Sepsis	23.72	5.82722	32.81	-3.26278	33.35	-3.80278	32.66	-3.11278	25.43	4.11722	37.78	-8.23278	33.87	-4.32278	26.81	2.73722	26.09	3.45722	22.31	7.23722	30.76	-1.21278	32.58	-3.03278	28.5	1.04722	26.45	3.09722	27.34	2.20722	32.71	-3.16278	32.28	-2.73278	31.22	-1.67278	29.05	0.497222	27.77	29.73	18.76	29.5472	F	52	0	Sepsis	7		73.2276
ED_Sepsis	22.32	6.37944	33.1	-4.40056	32.87	-4.17056	32.2	-3.50056	24.95	3.74944	37.97	-9.27056	32.23	-3.53056	25.58	3.11944	25.98	2.71944	22.97	5.72944	29.32	-0.620556	31.08	-2.38056	27.04	1.65944	23.69	5.00944	26.49	2.20944	31.6	-2.90056	31.44	-2.74056	30.24	-1.54056	27.75	0.949444	27.62	27.86	18.8	28.6994	M	30	0	Sepsis	2		85.7923
ED_Sepsis	25.71	5.60278	32.7	-1.38722	35.53	-4.21722	35.3	-3.98722	27.52	3.79278	39.41	-8.09722	36.54	-5.22722	28.87	2.44278	27.99	3.32278	24.24	7.07278	31.58	-0.267222	34.02	-2.70722	29.8	1.51278	28.11	3.20278	29.16	2.15278	36.29	-4.97722	33.61	-2.29722	32.55	-1.23722	31.24	0.0727778	27.54	29.63	18.79	31.3128	F	63	0	Sepsis	14		36.4784
ED_Sepsis	25.86	6.15611	33.65	-1.63389	36.72	-4.70389	35.91	-3.89389	28.95	3.06611	40	-7.98389	40	-7.98389	32.59	-0.573889	27.86	4.15611	23.74	8.27611	31	1.01611	32.91	-0.893889	31.58	0.436111	30.17	1.84611	30.55	1.46611	36.96	-4.94389	36.63	-4.61389	29.77	2.24611	31.44	0.576111	27.72	29.12	18.63	32.0161	M	69	0	Infection	14		107.349
ED_Sepsis	25.26	5.16278	32.26	-1.83722	34.49	-4.06722	33.65	-3.22722	27.31	3.11278	40	-9.57722	36.76	-6.33722	29.96	0.462778	26.3	4.12278	22.26	8.16278	29.29	1.13278	32.02	-1.59722	28.56	1.86278	28.57	1.85278	29.86	0.562778	33.09	-2.66722	34.59	-4.16722	28.71	1.71278	31.43	-1.00722	27.91	28.34	18.72	30.4228	M	46	0	Neurological	2		23.3453
ED_Sepsis	27.66	4.53687	33.34	-1.14313	37.17	-4.97313	35.91	-3.71312	28.47	3.72687	40	-7.80313			34.31	-2.11313	28.48	3.71687	24.56	7.63687	32.7	-0.503125	32.73	-0.533125	31.13	1.06687	31.13	1.06687	32	0.196875					32.7	-0.503125	32.86	-0.663125	27.66	29.42	19.07	32.1969	F	78	0	Infection	1		33.8295
ED_Sepsis	25.56	5.61556	32.57	-1.39444	37.2	-6.02444	35.55	-4.37444	28.62	2.55556	40	-8.82444			31.06	0.115556	27.64	3.53556	24.56	6.61556	29.66	1.51556	32.57	-1.39444	29.72	1.45556	28.43	2.74556	28.78	2.39556	34.99	-3.81444	32.84	-1.66444	29.63	1.54556	31.78	-0.604444	30.74	26.07	17.81	31.1756	M	72	0	Sepsis	8		64.1049
ED_Sepsis	23.85	5.56	31.79	-2.38	33.87	-4.46	32.63	-3.22	26.02	3.39	38.77	-9.36	36.16	-6.75	29.89	-0.48	23.64	5.77	19.7	9.71	28.22	1.19	30.33	-0.92	26.6	2.81	28.76	0.65	29.67	-0.26	31.86	-2.45	36.61	-7.2	28.01	1.4	29.16	0.25	27.76	29.33	18.66	29.41	F	66	0	Sepsis	7		104.46
ED_Sepsis	25.28	5.27389	32.29	-1.73611	35.58	-5.02611	33.56	-3.00611	27.32	3.23389	38.72	-8.16611			31	-0.446111	25.51	5.04389	21.28	9.27389	29.66	0.893889	32.02	-1.46611	28.25	2.30389	28.87	1.68389	30.69	-0.136111	32.82	-2.26611	33.67	-3.11611	32.83	-2.27611	30.62	-0.0661111	25.82	28.97	18.65	30.5539	M	70	0	Infection	10		85.1543
ED_Sepsis	24.46	5.31056	33.17	-3.39944	32.94	-3.16944	33.95	-4.17944	25.65	4.12056	38.95	-9.17944	32.09	-2.31944	27.03	2.74056	27.26	2.51056	23.83	5.94056	31.19	-1.41944	31.55	-1.77944	27.85	1.92056	25.69	4.08056	29.09	0.680556	32.9	-3.12944	32.22	-2.44944	29.31	0.460556	28.83	0.940556	27.72	28.42	18.69	29.7706	F	74	0	Infection	9		50.1208
ED_Sepsis	24.64	5.22667	32.24	-2.37333	34.43	-4.56333	32.72	-2.85333	25.17	4.69667	35.96	-6.09333	33.92	-4.05333	27.11	2.75667	26.3	3.56667	23.15	6.71667	30.93	-1.06333	33.82	-3.95333	27.47	2.39667	26.06	3.80667	29.15	0.716667	34.74	-4.87333	33.23	-3.36333	31.97	-2.10333	28.51	1.35667	27.78	28.75	18.08	29.8667	M	59	0	Infection	4		60.7317
ED_Sepsis	23.7	6.85778	32.9	-2.34222	36.52	-5.96222	34.33	-3.77222	26.79	3.76778	38.83	-8.27222	34.61	-4.05222	28.61	1.94778	26.92	3.63778	23.97	6.58778	28.86	1.69778	32.04	-1.48222	29.77	0.787778	26.44	4.11778	29.15	1.40778	35.91	-5.35222	36.55	-5.99222	28.16	2.39778	30.59	-0.0322222	28.09	28.95		30.5578	M	52	0	Infection	3		145.279
ED_Sepsis	24.5	5.11	33.42	-3.81	32.79	-3.18	33.3	-3.69	25.79	3.82	37.99	-8.38	32.94	-3.33	27.65	1.96	26.64	2.97	23.6	6.01	28	1.61	31.28	-1.67	28.9	0.71	26.29	3.32	29.09	0.52	33.43	-3.82	34.85	-5.24	25.52	4.09	29.94	-0.33	26.27	30.06	18.84	29.61	F	90	0	Sepsis	13		64.5201
ED_Sepsis	23.85	5.99944	33.5	-3.65056	32.52	-2.67056	35.88	-6.03056	28.01	1.83944	40	-10.1506	36.63	-6.78056	29.48	0.369444	26.35	3.49944	25.79	4.05944	24.5	5.34944	32.16	-2.31056	26.52	3.32944	26.85	2.99944	28.63	1.21944	35.12	-5.27056	36.59	-6.74056	22.43	7.41944	29.11	0.739444	27.78	28.82	18.72	29.8494	M	75	0	Sepsis	4		107.349
ED_Sepsis	25.7	5.46722	33.76	-2.59278	34.73	-3.56278	35.02	-3.85278	27.13	4.03722	38.79	-7.62278			28.42	2.74722	27.69	3.47722	24.51	6.65722	31.75	-0.582778	32.91	-1.74278	29.57	1.59722	28.45	2.71722	30.59	0.577222	35.66	-4.49278	34.88	-3.71278	30.88	0.287222	30.57	0.597222	27.65	29.03	18.75	31.1672	F	91	0	Infection			49.2188
ED_Sepsis	24.13	6.44778	33.3	-2.72222	37.22	-6.64222	35.77	-5.19222	27.55	3.02778	38.16	-7.58222	35.05	-4.47222	30.22	0.357778	26.31	4.26778	22.89	7.68778	28.51	2.06778	31.07	-0.492222	29.74	0.837778	28.11	2.46778	29.17	1.40778	35.15	-4.57222	35.73	-5.15222	27.2	3.37778	30.17	0.407778	27.55	27.49	17.96	30.5778	F	58	0	Infection	5		100.372
ED_Sepsis	26.14	4.87278	32.94	-1.92722	36.67	-5.65722	35.14	-4.12722	28.09	2.92278	40	-8.98722			31.2	-0.187222	26.45	4.56278	22.56	8.45278	29.83	1.18278	32.29	-1.27722	29.75	1.26278	29.6	1.41278	30.77	0.242778	34.75	-3.73722	32.43	-1.41722	28.73	2.28278	30.89	0.122778	27.92	28.71	18.69	31.0128	M	43	0	Infection	8		62.4797
ED_Sepsis	26.06	4.87471	33.5	-2.56529	36.14	-5.20529	35.59	-4.65529	28.13	2.80471	38.84	-7.90529			31.56	-0.625294	27.13	3.80471	23.29	7.64471	29.3	1.63471	32.46	-1.52529	30.24	0.694706	30.04	0.894706	29.76	1.17471	34.9	-3.96529			27.09	3.84471	31.86	-0.925294	27.85	28.66	18.7	30.9347	F	40	0	Infection	4		76.8907
ED_Sepsis	22.43	6.50111	30.44	-1.50889	35.06	-6.12889	30.96	-2.02889	26.54	2.39111	39.07	-10.1389	34.99	-6.05889	29.61	-0.678889	23.1	5.83111	19.25	9.68111	27.15	1.78111	28.12	0.811111	28.46	0.471111	27.64	1.29111	28.1	0.831111	31.45	-2.51889	34.42	-5.48889	30.45	-1.51889	28.51	0.421111	27.69	27.85		28.9311	F	58	0	Sepsis	7		141.772
ED_Sepsis	25.87	6.48471	34.93	-2.57529	37.05	-4.69529	35.68	-3.32529	29.73	2.62471	40	-7.64529	28.86	3.49471	33.28	-0.925294	28.34	4.01471	24.72	7.63471	31.95	0.404706	31.87	0.484706	32.21	0.144706	31.31	1.04471	31.2	1.15471	36.62	-4.26529			32.55	-0.195294	32.72	-0.365294	26.1	30.73	18.64	32.3547	F	72	1	Infection	8		95.1417
ED_Sepsis	24.02	6.60667	33.91	-3.28333	33.6	-2.97333	35	-4.37333	26.78	3.84667	40	-9.37333	33.55	-2.92333	28.62	2.00667	27.52	3.10667	23.7	6.92667	31	-0.373333	32.14	-1.51333	29.06	1.56667	27.16	3.46667	29.04	1.58667	35.16	-4.53333	33.86	-3.23333	31.3	-0.673333	29.41	1.21667	27.5	28.63	18.86	30.6267	M	59	0	Infection	8		64.8854
ED_Sepsis	24.45	5.66056	32.22	-2.10944	36.58	-6.46944	33.31	-3.19944	26.77	3.34056	40	-9.88944	36.76	-6.64944	30.54	-0.429444	24.02	6.09056	19.98	10.1306	28.32	1.79056	29.82	0.290556	27.69	2.42056	29.83	0.280556	30.76	-0.649444	31.56	-1.44944	35.81	-5.69944	30.69	-0.579444	29.64	0.470556	27.72	29.05	18.55	30.1106	F	77	0	Infection	9		25.347
ED_Sepsis	24.58	6.15833	32.06	-1.32167	36.4	-5.66167	33.34	-2.60167	27.92	2.81833	38.85	-8.11167	36.74	-6.00167	31.58	-0.841667	25.78	4.95833	22.44	8.29833	29.8	0.938333	30.33	0.408333	29.97	0.768333	28.88	1.85833	29.74	0.998333	34.89	-4.15167	34.02	-3.28167	31.71	-0.971667	31	-0.261667	27.8	28.12	18.57	30.7383	F	64	1	Infection	3		41.5991
ED_Sepsis	26.58	5.54167	33.87	-1.74833	35.66	-3.53833	36.55	-4.42833	28.08	4.04167	39.07	-6.94833			30.6	1.52167	28.9	3.22167	26.06	6.06167	32.65	-0.528333	34.45	-2.32833	31.43	0.691667	29.71	2.41167	30.64	1.48167	35.95	-3.82833	34.5	-2.37833	31.04	1.08167	32.45	-0.328333	27.96	28.6	18.7	32.1217	M	65	0	Infection	10		119.285
ED_Sepsis	27.52	5.38556	33.05	-0.144444	36.53	-3.62444	37.44	-4.53444	29.54	3.36556	40	-7.09444			32.75	0.155556	29.14	3.76556	26.72	6.18556	32.29	0.615556	34.12	-1.21444	32.05	0.855556	30.72	2.18556	30.96	1.94556	35.88	-2.97444	36.62	-3.71444	32.96	-0.0544444	34.01	-1.10444	27.81	28.28	18.63	32.9056	F	71	0	Infection	1		21.747
ED_Sepsis	23.7	5.50667	32.65	-3.44333	33.14	-3.93333	32.12	-2.91333	26.16	3.04667	40	-10.7933			30.06	-0.853333	23.68	5.52667	19.61	9.59667	27.61	1.59667	30.53	-1.32333	26.02	3.18667	28.5	0.706667	29.88	-0.673333	31.94	-2.73333	34.78	-5.57333	26.63	2.57667	28.71	0.496667	27.67	28.92	18.69	29.2067	M	45	1	Infection	14		58.3167
ED_Sepsis	28.11	4.86167	33.81	-0.838333	35.48	-2.50833	37.19	-4.21833	29.19	3.78167	40	-7.02833	40	-7.02833	31.29	1.68167	29.67	3.30167	26.57	6.40167	33.18	-0.208333	36.97	-3.99833	31.84	1.13167	30.55	2.42167	32.15	0.821667	36.62	-3.64833	35.72	-2.74833	31.91	1.06167	33.24	-0.268333	27.64	29.1	18.71	32.9717	F	30	0	Sepsis	3		439.107
ED_Sepsis	27.44	4.81647	33.27	-1.01353	36.8	-4.54353	35.7	-3.44353	29.65	2.60647	40	-7.74353			32.03	0.226471	29.15	3.10647	25.78	6.47647	30.92	1.33647	33.32	-1.06353	31.58	0.676471	30.65	1.60647	31.36	0.896471			35.8	-3.54353	32	0.256471	32.91	-0.653529	27.77	28.99	18.73	32.2565	F	37	0	Infection	5		98.3621
ED_Sepsis	22.22	4.99444	28.21	-0.995556	30.74	-3.52556	30.93	-3.71556	24.6	2.61444	35.61	-8.39556	34.13	-6.91556	27.01	0.204444	23.56	3.65444	18.45	8.76444	25.99	1.22444	28.8	-1.58556	24.79	2.42444	25.47	1.74444	26.94	0.274444	29.28	-2.06556	29.9	-2.68556	29.95	-2.73556	27.41	-0.195556	27.3	27.48	18.14	27.2144	M	62	0	Infection	3		83.786
ED_Sepsis	26.44	5.08	33.23	-1.71	35.23	-3.71	34.15	-2.63	28.55	2.97	40	-8.48	36.94	-5.42	30.65	0.87	26.99	4.53	23.19	8.33	31.17	0.35	32.18	-0.66	30.55	0.97	30.02	1.5	31.04	0.48	36.62	-5.1	35.47	-3.95	29.89	1.63	31.99	-0.47	27.51	28.76	18.62	31.52	F	46	0	Infection	5		95.0431
ED_Sepsis	26.32	5.305	32.91	-1.285	35.64	-4.015	35.69	-4.065	27.95	3.675	39.28	-7.655			31.12	0.505	27.65	3.975	24.5	7.125	31.04	0.585	31.54	0.085	30.11	1.515	30.18	1.445	30.99	0.635	34.82	-3.195	35.96	-4.335	32.07	-0.445	31.48	0.145	27.63	28.95	18.09	31.625	M	63	0	Infection	6		153.055
ED_Sepsis	22.9	6.10167	32.98	-3.97833	33.95	-4.94833	32.45	-3.44833	26.51	2.49167	38.47	-9.46833			29.46	-0.458333	23.17	5.83167	19.44	9.56167	27.17	1.83167	29.09	-0.0883333	27.95	1.05167	28.5	0.501667	28.13	0.871667	31.05	-2.04833	34.3	-5.29833	28.25	0.751667	28.26	0.741667	30.71	26.69	18.19	29.0017	F	53	0	Infection	7		112.671
ED_Sepsis	26.75	5.45235	33.03	-0.827647	37.33	-5.12765	34.73	-2.52765	28.77	3.43235	40	-7.79765	36.8	-4.59765	31.59	0.612353	28.58	3.62235	24.94	7.26235	32.59	-0.387647	33.73	-1.52765	31.16	1.04235	30.65	1.55235	31.58	0.622353			35.08	-2.87765	34.05	-1.84765	32.88	-0.677647	27.69	28.77	18.6	32.2024	M	64	0	Infection	9		108.815
ED_Sepsis	25.5	5.17824	33.1	-2.42176			35.59	-4.91176	27.62	3.05824	36.92	-6.24176	36.76	-6.08176	29.99	0.688235	26.9	3.77824	23.29	7.38824	30.44	0.238235	32.29	-1.61176	30.5	0.178235	28.24	2.43824	30.51	0.168235	34.97	-4.29176	34.41	-3.73176	30.29	0.388235	30.97	-0.291765	28.63	27.13	18.47	30.6782	M	74	0	Sepsis	5		147.536
ED_Sepsis	24.62	6.74556	32.95	-1.58444	35.78	-4.41444	35.42	-4.05444	28.13	3.23556	40	-8.63444	40	-8.63444	29.19	2.17556	28.22	3.14556	24.32	7.04556	31.17	0.195556	32.59	-1.22444	30.11	1.25556	27.82	3.54556	31.07	0.295556	35.23	-3.86444	35.04	-3.67444	31.7	-0.334444	31.22	0.145556	28.85	27.74	18.7	31.3656	F	81	1	Infection	6		50.3672
ED_Sepsis	24.27	5.25278	33.9	-4.37722	33.21	-3.68722	32.8	-3.27722	25.95	3.57278	37.03	-7.50722	34.76	-5.23722	27.2	2.32278	26.74	2.78278	23.72	5.80278	28.1	1.42278	32.15	-2.62722	28.65	0.872778	26.27	3.25278	28.7	0.822778	34.31	-4.78722	33.78	-4.25722	25.07	4.45278	29.56	-0.0372222	27.8	29.34	18.65	29.5228	F	69	0	Infection	9		410.537
ED_Sepsis	22.77	5.56333	31.3	-2.96667	32.84	-4.50667	31.67	-3.33667	24.09	4.24333	36.44	-8.10667	32.93	-4.59667	25.69	2.64333	25.15	3.18333	22.07	6.26333	29.68	-1.34667	30.9	-2.56667	25.89	2.44333	23.72	4.61333	27.7	0.633333	31.93	-3.59667	30.06	-1.72667	30.46	-2.12667	27.64	0.693333	30.33	27.21	18.48	28.3333	M	74	0	Infection	7		88.9719
ED_Sepsis	25.1	5.97389	31.13	-0.0561111	35.33	-4.25611	33.86	-2.78611	26.64	4.43389	38.62	-7.54611	40	-8.92611	30.11	0.963889	26.73	4.34389	23.49	7.58389	30.98	0.0938889	32.83	-1.75611	30.49	0.583889	28.5	2.57389	29.75	1.32389	36.16	-5.08611	36.02	-4.94611	31.91	-0.836111	31.68	-0.606111	30.33	27.53	18.21	31.0739	M	80	0	Sepsis	4		30.4804
ED_Sepsis	24.97	5.86111	32.74	-1.90889	36.11	-5.27889	34.53	-3.69889	26.84	3.99111	40	-9.16889	36.87	-6.03889	29.84	0.991111	25.87	4.96111	22.71	8.12111	31.2	-0.368889	32.22	-1.38889	29.19	1.64111	27.06	3.77111	29.86	0.971111	35.74	-4.90889	35.05	-4.21889	30.42	0.411111	30.61	0.221111	30.18	26.6	17.92	30.8311	M	56	0	Infection	1		103.331
ED_Sepsis	23.56	4.63444	30.08	-1.88556	32	-3.80556	31.82	-3.62556	25.65	2.54444	36.63	-8.43556	34.85	-6.65556	28.68	-0.485556	23.72	4.47444	20.12	8.07444	27.29	0.904444	29.64	-1.44556	25.06	3.13444	25.72	2.47444	27.79	0.404444	31.16	-2.96556	28.88	-0.685556	30.06	-1.86556	29.64	-1.44556	28.47	26.24	18.07	28.1944	M	20	0	Infection	9		62.8955
ED_Sepsis	24.75	5.91176	32.74	-2.07824	37.28	-6.61824	34.19	-3.52824	27.62	3.04176	40	-9.33824			30.86	-0.198235	25.48	5.18176	21.61	9.05176	29.21	1.45176	31.54	-0.878235	30.12	0.541765	28.92	1.74176	29.67	0.991765	35.75	-5.08824			30.76	-0.0982353	30.75	-0.0882353	30.17	27.13	18.15	30.6618	M	72	0	Infection	5		55.1817
ED_Sepsis	25.07	5.09444	30.42	-0.255556	34.66	-4.49556	34.32	-4.15556	26.52	3.64444	36.41	-6.24556	35	-4.83556	29.29	0.874444	26.65	3.51444	23.05	7.11444	29.58	0.584444	32.02	-1.85556	28.92	1.24444	27.56	2.60444	29.03	1.13444	34.91	-4.74556	34.43	-4.26556	29.25	0.914444	30.87	-0.705556	28.42	26.8	18.14	30.1644	F	47	0	Infection	11		488.875
ED_Sepsis	19.06	5.49722	30.22	-5.66278	30.14	-5.58278	28.72	-4.16278	19.48	5.07722	35.72	-11.1628	33.04	-8.48278	25.01	-0.452778	18.89	5.66722	15.17	9.38722	22.66	1.89722	24.99	-0.432778	18.68	5.87722	22.69	1.86722	25.35	-0.792778	26.19	-1.63278	29.46	-4.90278	26.97	-2.41278	22.63	1.92722	28.26	26.93	18.06	24.5572	M	23	0	Infection	11		244.294
ED_Sepsis	25.84	5.25944	31.5	-0.400556	34.98	-3.88056	34.98	-3.88056	27.43	3.66944	37.07	-5.97056			31.09	0.00944444	26.98	4.11944	23.29	7.80944	30.63	0.469444	33.26	-2.16056	29.89	1.20944	28.04	3.05944	30.58	0.519444	36.73	-5.63056	34.87	-3.77056	30.88	0.219444	31.75	-0.650556	30.11	27.11	18.16	31.0994	M	68	0	Infection	8		40.9661
ED_Sepsis	21.01	5.75167	29.91	-3.14833	29.72	-2.95833	31.77	-5.00833	25.68	1.08167	34.63	-7.86833	35.59	-8.82833	27.49	-0.728333	23.08	3.68167	22.03	4.73167	24.08	2.68167	27.61	-0.848333	26.76	0.00166667	24.06	2.70167	23.85	2.91167	32.48	-5.71833	27.9	-1.13833	20.42	6.34167	29.23	-2.46833	28.57	26.25	18.03	26.7617	F	85	0	Sepsis	8		124.141
ED_Sepsis	23.67	5.39833	30.46	-1.39167	34.1	-5.03167	32.85	-3.78167	25.86	3.20833	36.17	-7.10167	38.28	-9.21167	27.79	1.27833	24.25	4.81833	20.69	8.37833	28.99	0.0783333	29.17	-0.101667	27.68	1.38833	26.28	2.78833	28.19	0.878333	32.13	-3.06167	33.32	-4.25167	32.47	-3.40167	29.16	-0.0916667	27.76	28.3	18.25	29.0683	F	45	0	Infection	2		120.295
ED_Sepsis	21.02	7.72556	32.18	-3.43444	35.6	-6.85444	32.42	-3.67444	26.5	2.24556	37.88	-9.13444	40	-11.2544	27.11	1.63556	24.87	3.87556	21.12	7.62556	27.71	1.03556	30.72	-1.97444	26.31	2.43556	26.21	2.53556	26.64	2.10556	32.46	-3.71444	29.93	-1.18444	29.15	-0.404444	29.59	-0.844444	29.97	27.08	18.26	28.7456	M	83	1	Sepsis	8		84.4316
ED_Sepsis	25.45	5.55	32.57	-1.57	34.14	-3.14	34.09	-3.09	28.79	2.21	40	-9			32.55	-1.55	26.83	4.17	22.59	8.41	29.2	1.8	31.23	-0.23	28.55	2.45	29	2	30.65	0.35	32.48	-1.48	32.97	-1.97	35.18	-4.18	31.73	-0.73	28.61	27.84	18.67	31	M	71	0	Infection	6		74.0907
ED_Sepsis	24.85	5.83722	32.07	-1.38278	34.44	-3.75278	34.86	-4.17278	27.42	3.26722	37.99	-7.30278	36.97	-6.28278	28.05	2.63722	28.06	2.62722	26.14	4.54722	29.6	1.08722	32.6	-1.91278	30.85	-0.162778	26.88	3.80722	29.28	1.40722	36.46	-5.77278	32.84	-2.15278	28.14	2.54722	31.84	-1.15278	28.27	27.03	18.03	30.6872	M	82	0	Sepsis	12		59.9482
ED_Sepsis	24.18	4.86889	29.7	-0.651111	32.73	-3.68111	33.17	-4.12111	25.76	3.28889	35.75	-6.70111	35.25	-6.20111	29.12	-0.0711111	24.89	4.15889	21.55	7.49889	28.21	0.838889	30.55	-1.50111	27.67	1.37889	26.12	2.92889	27.97	1.07889	33.88	-4.83111	34.68	-5.63111	26.66	2.38889	30.29	-1.24111	28.05	25.79	18.05	29.0489	M	74	0	Sepsis	4		11.4921
ED_Sepsis	23.15	6.00389	30.82	-1.66611	33.47	-4.31611	32.25	-3.09611	26.44	2.71389	35.55	-6.39611	36.82	-7.66611	27.13	2.02389	24.58	4.57389	21.33	7.82389	29.66	-0.506111	29.95	-0.796111	29.18	-0.0261111	26.74	2.41389	28.18	0.973889	33.13	-3.97611	31.55	-2.39611	32.08	-2.92611	29.58	-0.426111	30.2	26.44	18.12	29.1539	F	71	0	Infection	14		135.528
ED_Sepsis	24.53	5.15889	31.74	-2.05111	34.6	-4.91111	33.8	-4.11111	26.69	2.99889	37.01	-7.32111	35.92	-6.23111	27.85	1.83889	25.67	4.01889	22.45	7.23889	29.23	0.458889	31.11	-1.42111	28.06	1.62889	26.06	3.62889	28.65	1.03889	33.65	-3.96111	33.21	-3.52111	29.77	-0.0811111	30.32	-0.631111	28.58	26.82	18.11	29.6889	M	69	0	Infection	5		90.6128
ED_Sepsis	25.17	4.85556	32.65	-2.62444	34.07	-4.04444	33.6	-3.57444	27.1	2.92556	39.09	-9.06444			30.94	-0.914444	25.51	4.51556	21.12	8.90556	28.06	1.96556	30.74	-0.714444	26.96	3.06556	28.62	1.40556	30.26	-0.234444	31.48	-1.45444	34.88	-4.85444	29.68	0.345556	30.53	-0.504444	26.61	28.69	18.76	30.0256	F	87	0	Sepsis	3		139.209
ED_Sepsis	25.62	5.68111	31.84	-0.538889	35.03	-3.72889	35.31	-4.00889	27.13	4.17111	37.77	-6.46889	34.56	-3.25889	29.04	2.26111	27.73	3.57111	24.69	6.61111	31.32	-0.0188889	32.24	-0.938889	29.45	1.85111	27.84	3.46111	31.14	0.161111	36.45	-5.14889	35.65	-4.34889	34.13	-2.82889	31.04	0.261111	27.5	27.79	18.02	31.3011	M	59	0	Infection	2		127.433
ED_Sepsis	25.51	5.51778	32.19	-1.16222	36.68	-5.65222	35.51	-4.48222	27.87	3.15778	37.7	-6.67222			29.09	1.93778	27.31	3.71778	23.92	7.10778	30.25	0.777778	32.27	-1.24222	30.58	0.447778	27.03	3.99778	30.11	0.917778	36.5	-5.47222	33.91	-2.88222	30.53	0.497778	31.54	-0.512222	29.89	27	18.18	31.0278	F	36	0	Sepsis	3		42.2701
ED_Sepsis	25.61	5.25556	32.01	-1.14444	35.14	-4.27444	35.05	-4.18444	27.81	3.05556	38.15	-7.28444	40	-9.13444	29.92	0.945556	27.29	3.57556	24.23	6.63556	29.83	1.03556	33.54	-2.67444	30.43	0.435556	27.65	3.21556	29.48	1.38556	34.17	-3.30444	32.87	-2.00444	29.98	0.885556	32.42	-1.55444	28.14	26.06	18.01	30.8656	M	67	1	Infection	7		58.8059
ED_Sepsis	21.42	5.87389	30	-2.70611	33.17	-5.87611	30.24	-2.94611	24.2	3.09389	37.64	-10.3461	35.88	-8.58611	30.14	-2.84611	21.46	5.83389	17.95	9.34389	24.07	3.22389	26.67	0.623889	24.76	2.53389	25.9	1.39389	26.69	0.603889	28.17	-0.876111	32.5	-5.20611	29.75	-2.45611	26.56	0.733889	29.94	26.6	17.86	27.2939	M	88	0	Sepsis	10		96.7375
ED_Sepsis	25.71	4.67353	31.7	-1.31647	33.72	-3.33647	33.97	-3.58647	27.57	2.81353	37.48	-7.09647			30.95	-0.566471	26.8	3.58353	22.92	7.46353	29.68	0.703529	31.3	-0.916471	29.01	1.37353	28.55	1.83353	29.57	0.813529	34	-3.61647			33.06	-2.67647	30.53	-0.146471	28.26	26.5	17.98	30.3835	M	66	0	Sepsis	10		179.156
ED_Sepsis	20.03	7.19944	24.16	3.06944	31.18	-3.95056	28.33	-1.10056	25.5	1.72944	28.44	-1.21056	35.17	-7.94056	27.21	0.0194444	24.92	2.30944	22.52	4.70944	30.05	-2.82056	29.33	-2.10056	29.47	-2.24056	21.29	5.93944	23.92	3.30944	29.93	-2.70056	31.49	-4.26056	32.57	-5.34056	29.79	-2.56056	30.43	27.05	17.72	27.2294	M	83	0	Sepsis	10		84.7821
ED_Sepsis	25.6	4.87167	31.17	-0.698333	35.27	-4.79833	34.7	-4.22833	27.66	2.81167	37.41	-6.93833	35.7	-5.22833	30.58	-0.108333	26.5	3.97167	22.89	7.58167	29.33	1.14167	31.35	-0.878333	29.51	0.961667	27.22	3.25167	28.82	1.65167	35.52	-5.04833	33.86	-3.38833	29.8	0.671667	31.3	-0.828333	28.84	26.57	17.97	30.4717	F	62	0	Infection	6		167.541
ED_Sepsis	25.85	4.75167	31.05	-0.448333	35.64	-5.03833	34.06	-3.45833	27.15	3.45167	38.63	-8.02833	40	-9.39833	30.13	0.471667	25.59	5.01167	22.6	8.00167	30.34	0.261667	31.66	-1.05833	29.97	0.631667	28.18	2.42167	28.94	1.66167	37.29	-6.68833	31.28	-0.678333	31.81	-1.20833	30.66	-0.0583333	30.75	26.43	18.11	30.6017	F	83	0	Sepsis	5		91.6438
ED_Sepsis	24.6	4.98611	31.61	-2.02389	33.85	-4.26389	35.15	-5.56389	26.87	2.71611	37.21	-7.62389	36.45	-6.86389	30.13	-0.543889	25.82	3.76611	22.42	7.16611	28.03	1.55611	31.6	-2.01389	28.22	1.36611	28.07	1.51611	28.81	0.776111	34.03	-4.44389	29.87	-0.283889	25.56	4.02611	30.7	-1.11389	27.13	27.9	18.1	29.5861	F	47	0	Infection	4		111.672
ED_Sepsis	22.98	5.91389	31.68	-2.78611	33.79	-4.89611	32.42	-3.52611	25.97	2.92389	37.04	-8.14611	37.03	-8.13611	28.67	0.223889	23.52	5.37389	19.74	9.15389	27.76	1.13389	28.73	0.163889	26.77	2.12389	26.93	1.96389	28.82	0.0738889	31.85	-2.95611	33.57	-4.67611	30.68	-1.78611	29.17	-0.276111	28.21	26.82	18.11	28.8939	M	74	0	Infection	5		24.0132
ED_Sepsis	25.85	5.08687	31.87	-0.933125	35.48	-4.54312	34.85	-3.91313	28.05	2.88687	37.47	-6.53312	36.6	-5.66313	30.32	0.616875	27.53	3.40687	23.93	7.00688	31.91	-0.973125	33.02	-2.08313	30.54	0.396875	28.43	2.50688	30.53	0.406875					33.29	-2.35312	31.92	-0.983125	30.15	26.65	18.11	30.9369	F	77	0	Infection	8		187.346
ED_Sepsis	26.41	5.50778	33.45	-1.53222	37.44	-5.52222	35.81	-3.89222	28.26	3.65778	38.27	-6.35222	31.75	0.167778	31.71	0.207778	27.77	4.14778	24.04	7.87778	31.23	0.687778	32.65	-0.732222	31.22	0.697778	29.68	2.23778	30.88	1.03778	35.43	-3.51222	35.59	-3.67222	32.74	-0.822222	31.94	-0.0222222	26.48	29.46	19.03	31.9178	F	78	1	Infection	8		43.3584
ED_Sepsis-AKI	27.41	4.86706	32.46	-0.182941	38.2	-5.92294	35.99	-3.71294	28.69	3.58706	38.02	-5.74294			32.15	0.127059	28.61	3.66706	24.78	7.49706	32.2	0.0770588	33.9	-1.62294	32.16	0.117059	30.84	1.43706	31.84	0.437059			35.01	-2.73294	33.66	-1.38294	32.79	-0.512941	27.77	29.15	18.81	32.2771	M	75	0	Infection	2		86.068
ED_Sepsis-AKI	25.55	5.82167	32.93	-1.55833	35.31	-3.93833	35.79	-4.41833	27.78	3.59167	40	-8.62833	35.85	-4.47833	30.01	1.36167	27.26	4.11167	23.74	7.63167	30.22	1.15167	32.42	-1.04833	29.14	2.23167	28.71	2.66167	29.93	1.44167	36.53	-5.15833	37.92	-6.54833	30.41	0.961667	31.04	0.331667	27.66	28.99	18.83	31.3717	F	81	1	Sepsis	12		147.57
ED_Sepsis-AKI	24.3	5.66889	32.79	-2.82111	33.94	-3.97111	33.07	-3.10111	25.77	4.19889	37.38	-7.41111	35.48	-5.51111	27.12	2.84889	26.92	3.04889	24.05	5.91889	30.91	-0.941111	32.83	-2.86111	28.65	1.31889	26.07	3.89889	28.16	1.80889	33.34	-3.37111	31.97	-2.00111	32.55	-2.58111	29.62	0.348889	27.78	29.12	18.7	29.9689	M	40	0	Infection	6		53.131
ED_Sepsis-AKI	21.96	6.385	33.56	-5.215	33.11	-4.765	32.72	-4.375	26.09	2.255	36.17	-7.825	34.56	-6.215	26.01	2.335	24.26	4.085	23.54	4.805	25.84	2.505	28.34	0.005	29.55	-1.205	25.8	2.545	26.26	2.085	33.05	-4.705	31.93	-3.585	22.33	6.015	29.69	-1.345	27.87	29.06	18.64	28.345	M	64	1	Infection	3		226.283
ED_Sepsis-AKI	28.29	4.67867	33.67	-0.701333	38.65	-5.68133			29.73	3.23867	40	-7.03133			31.64	1.32867	30.96	2.00867	27.88	5.08867	35.04	-2.07133			32.51	0.458667	31.82	1.14867	32.66	0.308667			33.53	-0.561333	33.86	-0.891333	34.29	-1.32133	27.65	28.99	18.72	32.9687	M	75	0	Infection	0		107.811
ED_Sepsis-AKI	26.64	5.71647	33.97	-1.61353	36.8	-4.44353	35.99	-3.63353	28.66	3.69647	40	-7.64353	35.97	-3.61353	29.74	2.61647	29.71	2.64647	27.1	5.25647	32.88	-0.523529	34.3	-1.94353	31.56	0.796471	29.68	2.67647	31.64	0.716471	36.64	-4.28353			31.26	1.09647	33.49	-1.13353	27.72	29.28	18.9	32.3565	F	78	1	Infection	5		37.9252
ED_Sepsis-AKI	24.43	6.24667	32.73	-2.05333	33.98	-3.30333	33.32	-2.64333	26	4.67667	38.63	-7.95333	36.77	-6.09333	26.84	3.83667	27.36	3.31667	24.76	5.91667	32.45	-1.77333	32.79	-2.11333	29.2	1.47667	26.61	4.06667	29.73	0.946667	34.35	-3.67333	34.42	-3.74333	34.91	-4.23333	29.67	1.00667	27.84	29.46	18.68	30.6767	M	78	0	Sepsis	7		110.054
ED_Sepsis-AKI	27.49	5.12375	33.74	-1.12625	40	-7.38625			28.84	3.77375	40	-7.38625			32.29	0.32375	28.61	4.00375	24.74	7.87375	32.75	-0.13625	35.06	-2.44625	31.53	1.08375	31.65	0.96375	32.07	0.54375			36.61	-3.99625	33.79	-1.17625	32.65	-0.03625	27.67	28.97	18.7	32.6137	M	62	0	Infection	2		149.402
ED_Sepsis-AKI	28.42	4.98	33.73	-0.33	36.21	-2.81	37.27	-3.87	29.63	3.77	40	-6.6	36.71	-3.31	32.26	1.14	31.24	2.16	28.87	4.53	32.62	0.78	35.69	-2.29	31.93	1.47	31.47	1.93	32.49	0.91	36.58	-3.18	36.59	-3.19	32.02	1.38	34.18	-0.78	27.9	29.35	18.67	33.4	M	72	1	Infection	9		61.459
ED_Sepsis-AKI	25.42	5.65278	31.8	-0.727222	34.64	-3.56722	34.46	-3.38722	27.71	3.36278	40	-8.92722	36.76	-5.68722	29.99	1.08278	27.54	3.53278	23.92	7.15278	30.84	0.232778	31.86	-0.787222	30.23	0.842778	28.97	2.10278	30.16	0.912778	34.8	-3.72722	35.2	-4.12722	30.87	0.202778	30.9	0.172778	27.98	28.75	18.69	31.0728	F	26	0	Infection	8		204.776
ED_Sepsis-AKI	28.48	5.17312	35.92	-2.26688	40	-6.34688	36.59	-2.93688	31.24	2.41312	40	-6.34688			33.59	0.063125	29.89	3.76312	27.15	6.50312	33.58	0.073125	35.58	-1.92688	34.2	-0.546875	32.82	0.833125	32.03	1.62312					31.55	2.10312	35.83	-2.17688	27.58	29.63	18.75	33.6531	M	78	0	Infection	4		98.8413
ED_Sepsis-AKI	25.52	4.74278	31.17	-0.907222	34.99	-4.72722	33.75	-3.48722	28.64	1.62278	35.56	-5.29722			29.68	0.582778	26.88	3.38278	23.46	6.80278	30.54	-0.277222	32.5	-2.23722	30.42	-0.157222	27.73	2.53278	28.76	1.50278	36.5	-6.23722	27.77	2.49278	29.86	0.402778	31	-0.737222	27.7	27.75	17.89	30.2628	F	38	0	Sepsis	11		460.439
ED_Sepsis-AKI	23.2	6.71889	32.28	-2.36111	35.08	-5.16111	32.64	-2.72111	27.27	2.64889	39.15	-9.23111			29.8	0.118889	23.74	6.17889	20.97	8.94889	28.28	1.63889	29.44	0.478889	28.91	1.00889	28.58	1.33889	28.76	1.15889	32.85	-2.93111	34.93	-5.01111	34.1	-4.18111	28.56	1.35889	27.67	28.12		29.9189	F	76	0	Infection	7		65.4191
ED_Sepsis-AKI	27.04	5.69706	32.74	-0.00294118	40	-7.26294	34.15	-1.41294	28.58	4.15706	40	-7.26294			32.34	0.397059	28.6	4.13706	24.92	7.81706	33.67	-0.932941	34.99	-2.25294	32.16	0.577059	30.54	2.19706	32.75	-0.0129412			35.57	-2.83294	35.7	-2.96294	32.78	-0.0429412	26.13	29.76	18.6	32.7371	F	70	0	Infection	3		62.157
ED_Sepsis-AKI	25.8	4.59611	31.14	-0.743889	33.51	-3.11389	33.79	-3.39389	27.01	3.38611	37.31	-6.91389			30.17	0.226111	27.07	3.32611	23.77	6.62611	30.33	0.0661111	33.16	-2.76389	28.92	1.47611	28.15	2.24611	28.91	1.48611	35.01	-4.61389	31.46	-1.06389	29.96	0.436111	31.66	-1.26389	27.7	28.9	18.63	30.3961	F	26	0	Sepsis	15		310.673
ED_Sepsis-AKI	25.6	5.8	32.21	-0.81	36.43	-5.03	35.17	-3.77	27.69	3.71	39.58	-8.18			30.89	0.51	27.46	3.94	23.91	7.49	31.42	-0.02	32.84	-1.44	29.96	1.44	29.45	1.95	30.18	1.22	35.01	-3.61	33.32	-1.92	32.58	-1.18	31.5	-0.1	27.76	28.3	18.73	31.4	M	60	0	Sepsis	8		46.068
ED_Sepsis-AKI	23.16	6.43389	31.9	-2.30611	34.63	-5.03611	33.25	-3.65611	25.59	4.00389	37.45	-7.85611	32.73	-3.13611	25.86	3.73389	26.72	2.87389	25.02	4.57389	31.75	-2.15611	32.45	-2.85611	27.86	1.73389	25.62	3.97389	28.18	1.41389	33.83	-4.23611	29.03	0.563889	31.42	-1.82611	28.97	0.623889	27.54	27.78	18.69	29.5939	F	69	0	Sepsis	8		62.306
ED_Sepsis-AKI	23.47	5.26889	30.91	-2.17111	33.11	-4.37111	32.79	-4.05111	25.89	2.84889	36.73	-7.99111	35.31	-6.57111	27.62	1.11889	25.46	3.27889	22.78	5.95889	26.1	2.63889	30.15	-1.41111	28.43	0.308889	25.97	2.76889	26.92	1.81889	33.56	-4.82111	33.05	-4.31111	24.31	4.42889	30.05	-1.31111	27.53	27.77	18.63	28.7389	M	53	0	Infection	6		88.4275
ED_Sepsis-AKI	26.69	5.10235	32.82	-1.02765	36.22	-4.42765	35.59	-3.79765	28.28	3.51235	40	-8.20765	36.78	-4.98765	31.09	0.702353	28.79	3.00235	25.25	6.54235	31.56	0.232353	34.75	-2.95765	31.07	0.722353	28.92	2.87235	30.51	1.28235			34.95	-3.15765	31.18	0.612353	32.8	-1.00765	27.83	27.98	18.67	31.7924	F	42	0	Sepsis	9		65.9266
ED_Sepsis-AKI	26.14	5.52941	32.68	-1.01059	36.6	-4.93059	36.41	-4.74059	28.68	2.98941	40	-8.33059			31.69	-0.0205882	28.05	3.61941	25.49	6.17941	30.42	1.24941	32.92	-1.25059	32.57	-0.900588	30.12	1.54941	29.72	1.94941	36.76	-5.09059			27.47	4.19941	32.66	-0.990588	27.88	29.24	18.59	31.6694	M	74	0	Infection	2		86.724
ED_Sepsis-AKI	23.88	5.47	31.96	-2.61	34.53	-5.18	33.61	-4.26	27.13	2.22	38.27	-8.92	36.72	-7.37	29.75	-0.4	24.2	5.15	20.6	8.75	28.62	0.73	29.16	0.19	28.42	0.93	28.14	1.21	29.01	0.34	33.02	-3.67			28.9	0.45	29.75	-0.4	27.67	28.66	18.55	29.35	F	40	0	Sepsis	3		71.1998
ED_Sepsis-AKI	23.74	6.72111	31.99	-1.52889	36.15	-5.68889	33.68	-3.21889	27.83	2.63111	39.09	-8.62889			28.93	1.53111	25.64	4.82111	21.96	8.50111	29.6	0.861111	30.66	-0.198889	30.33	0.131111	28.8	1.66111	29.73	0.731111	33.89	-3.42889	36.28	-5.81889	30.09	0.371111	29.91	0.551111	27.78	28.2	18.6	30.4611	M	83	0	Infection	2		205.771
ED_Sepsis-AKI	22.57	6.805	33.28	-3.905	34.97	-5.595	33.59	-4.215	25.92	3.455	35.71	-6.335	31.9	-2.525	25.2	4.175	27.16	2.215	24.71	4.665	30.3	-0.925	30.24	-0.865	28.95	0.425	26.42	2.955	27.45	1.925	31.8	-2.425	28.6	0.775	33.81	-4.435	28.07	1.305	27.7	30.89	18.68	29.375	F	74	1	Infection	9		41.4445
ED_Sepsis-AKI	26.24	6.06333	32.86	-0.556667	40	-7.69667	35.82	-3.51667	28.83	3.47333	39.99	-7.68667	37.31	-5.00667	30.31	1.99333	29.21	3.09333	25.69	6.61333	31.87	0.433333	33.58	-1.27667	31.82	0.483333	30.26	2.04333	31.06	1.24333	35.28	-2.97667	34.99	-2.68667	31.72	0.583333	31.93	0.373333	27.63	28.84	18.73	32.3033	F	74	0	Infection	3		55.9005
ED_Sepsis-AKI	23.19	7.09167	33.8	-3.51833	40	-9.71833	32.46	-2.17833	27.81	2.47167	40	-9.71833	40	-9.71833	29.31	0.971667	24.66	5.62167	20.95	9.33167	28.51	1.77167	27.78	2.50167	29.58	0.701667	30.45	-0.168333	29.44	0.841667	31.95	-1.66833	35.18	-4.89833	31.67	-1.38833	28.33	1.95167	27.7	29.6	18.05	30.2817	F	66	0	Sepsis	6		175.94
ED_Sepsis-AKI	25.22	6.87722	32.88	-0.782778	37.67	-5.57278	37.2	-5.10278	29.13	2.96722	40	-7.90278			30.91	1.18722	27.96	4.13722	25.19	6.90722	30.41	1.68722	32.72	-0.622778	32.05	0.0472222	30.57	1.52722	30.21	1.88722	34.87	-2.77278	38.41	-6.31278	29.53	2.56722	32.82	-0.722778	27.85	28.31	18.62	32.0972	M	72	0	Infection	4		79.1765
ED_Sepsis-AKI	26.91	5.12235	32.96	-0.927647	35.93	-3.89765	35.67	-3.63765	29.07	2.96235	40	-7.96765	36.51	-4.47765	31.51	0.522353	29.43	2.60235	25.65	6.38235	33.52	-1.48765	33.22	-1.18765	31.84	0.192353	30	2.03235	31.95	0.0823529			32.98	-0.947647	31.48	0.552353	32.43	-0.397647	27.91	29.08	18	32.0324	F	83	0	Sepsis	4		119.415
ED_Sepsis-AKI	22.63	6.81833	31.44	-1.99167	33.46	-4.01167	32.67	-3.22167	27.22	2.22833	36.17	-6.72167	40	-10.5517	28.65	0.798333	25.87	3.57833	24.62	4.82833	26.7	2.74833	29.3	0.148333	29.92	-0.471667	27.9	1.54833	26.48	2.96833	34.73	-5.28167	36.49	-7.04167	24.07	5.37833	31.75	-2.30167	27.89	28.48	18.75	29.4483	M	69	0	Infection	3		176.925
ED_Sepsis-AKI	24.87	5.07529	30.04	-0.0947059	34.7	-4.75471	33.79	-3.84471	26.44	3.50529	38.42	-8.47471	40	-10.0547	29.6	0.345294	27.24	2.70529	26.28	3.66529	28.55	1.39529	32.11	-2.16471	28.2	1.74529	27.09	2.85529	28.07	1.87529	36.03	-6.08471			26.53	3.41529	31.11	-1.16471	29.75	26.54	17.86	29.9453	M	86	0	Infection	3		85.7558
ED_Sepsis-AKI	26.32	4.13706	31.46	-1.00294	33.35	-2.89294	34	-3.54294	26.54	3.91706	37.37	-6.91294	36.8	-6.34294	30.82	-0.362941	27.59	2.86706	24.49	5.96706	29.51	0.947059	33.67	-3.21294	28.97	1.48706	28.68	1.77706	29.68	0.777059	36.19	-5.73294			27.18	3.27706	31.95	-1.49294	27.71	29.08	18.73	30.4571	F	74	0	Sepsis	17		78.0416
ED_Sepsis-AKI	25.74	5.67941	31.85	-0.430588	35.07	-3.65059	35.77	-4.35059	27.26	4.15941	39.47	-8.05059	36.3	-4.88059	31.06	0.359412	27.58	3.83941	24.55	6.86941	31.57	-0.150588	32.59	-1.17059	31.04	0.379412	28.68	2.73941	30.23	1.18941	36.54	-5.12059			33	-1.58059	32.13	-0.710588	30.66	27.49	18.24	31.4194	F	46	0	Infection	5		500
ED_Sepsis-AKI	22.55	6.66889	32.27	-3.05111	34.15	-4.93111	32.52	-3.30111	25.62	3.59889	37.02	-7.80111	34.27	-5.05111	25.33	3.88889	25.7	3.51889	23.05	6.16889	30.64	-1.42111	29.92	-0.701111	28.34	0.878889	24.83	4.38889	27.33	1.88889	34.17	-4.95111	32.64	-3.42111	30.8	-1.58111	29.06	0.158889	28.33	26.24	18.07	29.2189	F	61	0	Sepsis	9		339.478
ED_Sepsis-AKI	26.22	5.03778	31.66	-0.402222	33.91	-2.65222	34.8	-3.54222	26.69	4.56778	38.5	-7.24222	35.48	-4.22222	29.08	2.17778	28.02	3.23778	25.56	5.69778	32.11	-0.852222	34.64	-3.38222	29.18	2.07778	27.83	3.42778	29.97	1.28778	38.48	-7.22222	33.27	-2.01222	31.09	0.167778	31.63	-0.372222	28.57	26.19	18.03	31.2578	F	62	0	Infection	0		90.6128
ED_Sepsis-AKI	25.16	5.74056	32.93	-2.02944	34.9	-3.99944	33.2	-2.29944	27.6	3.30056	40	-9.09944	36.63	-5.72944	31.45	-0.549444	25.56	5.34056	21.97	8.93056	29.45	1.45056	31.53	-0.629444	29.78	1.12056	28.72	2.18056	30.21	0.690556	34.13	-3.22944	35.31	-4.40944	32.71	-1.80944	31.6	-0.699444	30.78	27.45	18.27	30.9006	M	71	0	Infection	5		108.173
ED_Sepsis-AKI	24.29	5.39722	30.7	-1.01278	33.6	-3.91278	32.66	-2.97278	25.3	4.38722	37.74	-8.05278			26.99	2.69722	26.25	3.43722	22.64	7.04722	28.73	0.957222	32	-2.31278	29.01	0.677222	27.18	2.50722	28.95	0.737222	32.63	-2.94278	35.85	-6.16278	28.96	0.727222	30.89	-1.20278	27.02	28.42	18.7	29.6872	M	76	1	Infection	5		229.112
ED_Sepsis-AKI	24.52	5.41556	29.89	0.0455556	34.83	-4.89444	33.5	-3.56444	25.79	4.14556	38.56	-8.62444	35.91	-5.97444	28.47	1.46556	26.94	2.99556	23.44	6.49556	30.01	-0.0744444	32.2	-2.26444	27.59	2.34556	25.82	4.11556	28.78	1.15556	34.67	-4.73444	33.86	-3.92444	29.85	0.0855556	30.12	-0.184444	29.87	26.61	17.71	29.9356	M	68	0	Infection	14		66.6299
ED_Sepsis-AKI	25.11	8.385	36.93	-3.435					32.2	1.295					33.2	0.295	31.97	1.525	28.81	4.685	36.5	-3.005	34.04	-0.545	36.51	-3.015	36.73	-3.235	34.47	-0.975			33.47	0.025	34.02	-0.525	34.97	-1.475	26.3	31.84	18.74	33.495	M	43	0	Sepsis	3		188.486
ED_Sepsis-AKI	25.84	6.14412	32.51	-0.525882	36.19	-4.20588	36.07	-4.08588	29.3	2.68412	40	-8.01588	37.62	-5.63588	31.7	0.284118	27.84	4.14412	23.75	8.23412	30.96	1.02412	33.18	-1.19588	32.42	-0.435882	28.92	3.06412	30.87	1.11412	40	-8.01588			32.58	-0.595882	31.6	0.384118	31.49	26.29	17.82	31.9841	F	57	0	Sepsis	1		96.9631
ED_Sepsis-AKI	24.7	5.88111	30.8	-0.218889	34.3	-3.71889	35.67	-5.08889	27.26	3.32111	38.08	-7.49889	40	-9.41889	29.58	1.00111	26.71	3.87111	24.05	6.53111	29.12	1.46111	29.96	0.621111	29.02	1.56111	28.05	2.53111	28.7	1.88111	40	-9.41889	34.67	-4.08889	28.18	2.40111	31.61	-1.02889	28.61	25.62	18.03	30.5811	F	84	1	Infection	9		236.479
ED_Sepsis-AKI	23.12	5.76778	30.98	-2.09222	33.83	-4.94222	31.94	-3.05222	26.44	2.44778	36.57	-7.68222	36.27	-7.38222	28.84	0.0477778	23.59	5.29778	19.99	8.89778	27.41	1.47778	28.76	0.127778	27.2	1.68778	27.54	1.34778	28.45	0.437778	31.94	-3.05222	34.48	-5.59222	30.25	-1.36222	28.65	0.237778	27.35	27.67	18.02	28.8878	M	54	1	Infection	13		47.4857
ED_Sepsis-AKI	24.91	6.75778	32.78	-1.11222	36.05	-4.38222	35.85	-4.18222	28.6	3.06778	40	-8.33222	37.29	-5.62222	31.28	0.387778	26.96	4.70778	23.65	8.01778	31.1	0.567778	31.82	-0.152222	31.08	0.587778	29.96	1.70778	29.54	2.12778	36.16	-4.49222	37.7	-6.03222	30.8	0.867778	31.78	-0.112222	27.55	29.11	18.69	31.6678	F	53	0	Infection	2		106.054
ED_Sepsis-AKI	24.68	6.33556	31.57	-0.554444	35.17	-4.15444	33.79	-2.77444	27.86	3.15556	37.7	-6.68444			30.22	0.795556	27.93	3.08556	25.63	5.38556	30.53	0.485556	32.68	-1.66444	29.98	1.03556	27.47	3.54556	29.23	1.78556	35.91	-4.89444	36.17	-5.15444	29.5	1.51556	32.26	-1.24444	30.23	27.14	18.32	31.0156	F	67	0	Infection	3		394.727
ED_Sepsis-AKI	20.81	6.15667	30.98	-4.01333	32.35	-5.38333	29.08	-2.11333	23.15	3.81667	40	-13.0333			28.88	-1.91333	20.46	6.50667	16.48	10.4867	23.61	3.35667	25.17	1.79667	23.07	3.89667	25.22	1.74667	25.89	1.07667	27.71	-0.743333	35.71	-8.74333	30.19	-3.22333	26.64	0.326667	30.85	26.68	17.85	26.9667	M	23	0	Infection	1		84.0985
ED_Sepsis-AKI	26.46	5.32278	32.58	-0.797222	35.07	-3.28722	34.9	-3.11722	27.46	4.32278	37.73	-5.94722	35.21	-3.42722	29.2	2.58278	28.84	2.94278	25.44	6.34278	32	-0.217222	33.76	-1.97722	30.09	1.69278	27.81	3.97278	31.61	0.172778	40	-8.21722	32.72	-0.937222	34.53	-2.74722	31.89	-0.107222	26.35	28.7	18.93	31.7828	M	53	0	Infection	8		114.695
ED_Sepsis-AKI	25.1	5.61833	31.77	-1.05167	36.66	-5.94167	34.25	-3.53167	27.44	3.27833	37.3	-6.58167	35.45	-4.73167	30.18	0.538333	26.85	3.86833	23.26	7.45833	30.66	0.0583333	31.95	-1.23167	29.02	1.69833	28.1	2.61833	29.2	1.51833	35.3	-4.58167	34.53	-3.81167	31.06	-0.341667	30.3	0.418333	27.47	27.85	18.07	30.7183	M	93	0	Infection	8		71.2476
ED_Sepsis-AKI	22.88	6.33056	33.28	-4.06944	33.3	-4.08944	31.95	-2.73944	25.48	3.73056	38.38	-9.16944	35.06	-5.84944	27.28	1.93056	25.77	3.44056	22.29	6.92056	29.81	-0.599444	31.24	-2.02944	27.95	1.26056	23.94	5.27056	28.87	0.340556	32.67	-3.45944	32.26	-3.04944	30.21	-0.999444	28.23	0.980556	30.8	27.62	17.79	29.2106	F	81	0	Infection	5		103.581
ED_Sepsis-AKI	26.28	5.85944	33.45	-1.31056	35.94	-3.80056	35.58	-3.44056	28.16	3.97944	40	-7.86056			31.83	0.309444	28.51	3.62944	25.58	6.55944	32.42	-0.280556	34.06	-1.92056	30.21	1.92944	28.85	3.28944	31.16	0.979444	36.95	-4.81056	35.21	-3.07056	31.64	0.499444	32.68	-0.540556	30.2	26.63	18.25	32.1394	M	78	0	Sepsis	7		206.807
ED_Sepsis-AKI	23.93	6.27111	31.91	-1.70889	39.48	-9.27889	32.85	-2.64889	26.52	3.68111	39.16	-8.95889			30.48	-0.278889	25.05	5.15111	20.59	9.61111	28.81	1.39111	30.44	-0.238889	27.32	2.88111	27.81	2.39111	28.88	1.32111	31.91	-1.70889	35.73	-5.52889	33.05	-2.84889	29.7	0.501111	30.66	27.18	18.25	30.2011	M	49	1	Infection	2		79.1137
ED_Sepsis-AKI	23.82	5.10278	30.7	-1.77722	33.56	-4.63722	32.42	-3.49722	24.77	4.15278	36.22	-7.29722	33.56	-4.63722	27.02	1.90278	24.79	4.13278	21.88	7.04278	29.53	-0.607222	30.81	-1.88722	27.42	1.50278	26.12	2.80278	28.42	0.502778	33.1	-4.17722	31.13	-2.20722	30.16	-1.23722	28.74	0.182778	30.25	26.91	18.2	28.9228	F	52	0	Sepsis	13		15.65
ED_Sepsis-AKI	23.47	6.28056	31.81	-2.05944	33.47	-3.71944	33.57	-3.81944	26	3.75056	36.96	-7.20944	34.97	-5.21944	29.59	0.160556	25.93	3.82056	22.22	7.53056	28.77	0.980556	32.21	-2.45944	28.33	1.42056	26.94	2.81056	28.91	0.840556	34.26	-4.50944	33.07	-3.31944	29.09	0.660556	30.91	-1.15944	30.44	27.1	18.14	29.7506	M	52	1	Infection	10		193.518
ED_Sepsis-AKI	23.25	6.07222	31.56	-2.23778	32.24	-2.91778	33.69	-4.36778	25.16	4.16222	36.42	-7.09778	32.78	-3.45778	26.14	3.18222	26.45	2.87222	23.65	5.67222	31.53	-2.20778	31.99	-2.66778	27.17	2.15222	24.42	4.90222	28.92	0.402222	33.52	-4.19778	31.51	-2.18778	31.61	-2.28778	28.57	0.752222	30.42	26.88	18.27	29.3222	M	77	0	Sepsis	3		106.566
ED_Sepsis-AKI	24.1	6.25278	33.67	-3.31722	33.91	-3.55722	34.73	-4.37722	26.31	4.04278	40	-9.64722			26.94	3.41278	26.8	3.55278	23.57	6.78278	30.56	-0.207222	32.04	-1.68722	29.32	1.03278	25.67	4.68278	28.68	1.67278	33.51	-3.15722	34.27	-3.91722	32.78	-2.42722	29.49	0.862778	30.08	27.32	17.84	30.3528	F	68	0	Infection	4		62.9456
ED_Sepsis-AKI	25.32	5.59167	31.96	-1.04833	34.75	-3.83833	33.98	-3.06833	27.27	3.64167	38.91	-7.99833			30.43	0.481667	26	4.91167	22.54	8.37167	30.42	0.491667	32.12	-1.20833	29.46	1.45167	28.5	2.41167	30.35	0.561667	34.66	-3.74833	36.03	-5.11833	32.44	-1.52833	31.27	-0.358333	29.71	27	18.26	30.9117	M	86	0	Sepsis	10		91.4058
ED_Sepsis-AKI	24.51	5.55278	32.48	-2.41722	35	-4.93722	32.2	-2.13722	26.92	3.14278	40	-9.93722	37.61	-7.54722	29.65	0.412778	24.94	5.12278	21.92	8.14278	28.19	1.87278	31.55	-1.48722	30.05	0.0127778	27.54	2.52278	28.87	1.19278	32.87	-2.80722	35.8	-5.73722	27.88	2.18278	30.76	-0.697222	30.24	27.02	17.92	30.0628	M	83	0	Sepsis	9		76.2818
ED_Sepsis-AKI	20.19	6.17556	31.07	-4.70444	31.69	-5.32444	28.96	-2.59444	22.66	3.70556	36.39	-10.0244	37.02	-10.6544	27.5	-1.13444	20.5	5.86556	16.21	10.1556	24.55	1.81556	25.56	0.805556	21.81	4.55556	24.86	1.50556	26.68	-0.314444	27.14	-0.774444	33.67	-7.30444	29.33	-2.96444	25.81	0.555556	26	27.49	19.01	26.3656	F	74	0	Infection	2		135.902
ED_Sepsis-AKI	21.48	7.92444	30.26	-0.855556	35.54	-6.13556	33.71	-4.30556	26.18	3.22444	35.83	-6.42556	34.76	-5.35556	28.86	0.544444	27.65	1.75444	25.7	3.70444	26.57	2.83444	31.18	-1.77556	27	2.40444	26.93	2.47444	27.74	1.66444	35.98	-6.57556	32.83	-3.42556	27.27	2.13444	28.57	0.834444	29.99	26.32	17.66	29.4044	F	84	1	Sepsis	4		92.1173
ED_Sepsis-AKI	21.98	5.26667	31.09	-3.84333	31.19	-3.94333	30.28	-3.03333	23.77	3.47667	36.63	-9.38333	31.26	-4.01333	25.84	1.40667	22.6	4.64667	18.49	8.75667	25.68	1.56667	27.47	-0.223333	24.04	3.20667	24.25	2.99667	27.29	-0.0433333	29.64	-2.39333	32.48	-5.23333	30.6	-3.35333	27.12	0.126667	29.99	26.62	18.18	27.2467	F	68	0	Infection	3		122.856
ED_Sepsis-AKI	22.27	6.72833	33.05	-4.05167	32.88	-3.88167	31.71	-2.71167	26.07	2.92833	37.9	-8.90167	33.94	-4.94167	27.11	1.88833	25.58	3.41833	22.3	6.69833	29.89	-0.891667	31.02	-2.02167	27.5	1.49833	25.74	3.25833	26.5	2.49833	31.48	-2.48167	32.46	-3.46167	28.9	0.0983333	29.61	-0.611667	27.6	29.66	18.9	28.9983	M	79	1	Sepsis	10		179.66
ED_Sepsis-AKI	23.73	5.47778	30.35	-1.14222	33.83	-4.62222	32.46	-3.25222	26.71	2.49778	36.77	-7.56222	37.14	-7.93222	30.83	-1.62222	24.49	4.71778	19.99	9.21778	28.06	1.14778	29.16	0.0477778	27.94	1.26778	28.08	1.12778	29.06	0.147778	31.5	-2.29222	33.44	-4.23222	29.71	-0.502222	29.63	-0.422222	26.24	28.48	19.02	29.2078	F	75	0	Infection	3		72.6376
ED_Sepsis-AKI	26.95	5.55647	32.97	-0.463529			37.1	-4.59353	28.56	3.94647	37.97	-5.46353	36.47	-3.96353	30.71	1.79647	30.26	2.24647	27.84	4.66647	33.72	-1.21353	34.8	-2.29353	30.58	1.92647	30.23	2.27647	31.81	0.696471	38.94	-6.43353	34.45	-1.94353	34.16	-1.65353	31.56	0.946471	27.47	28.72	18.03	32.5065	F	69	0	Infection	8		163.436
ED_Sepsis-AKI	23.46	6.345	32.35	-2.545	35.5	-5.695	32.68	-2.875	27.08	2.725	39.07	-9.265			29.74	0.065	24.08	5.725	20.05	9.755	28.84	0.965	29.34	0.465	28.58	1.225	28.19	1.615	29.43	0.375	32.67	-2.865	33.8	-3.995	32.81	-3.005	28.82	0.985	30.29	27.32	18.25	29.805	F	50	0	Sepsis	5		82.6737
ICU_Sepsis	24.97	5.03444	30.29	-0.285556	35.08	-5.07556	34.67	-4.66556	26.98	3.02444	35.88	-5.87556			28.69	1.31444	27.2	2.80444	24.96	5.04444	27.92	2.08444	32.25	-2.24556	29.8	0.204444	26.56	3.44444	28.27	1.73444	37.06	-7.05556	31.63	-1.62556	27.03	2.97444	30.84	-0.835556	27.32	28.21	18.06	30.0044	F	64	1	Sepsis			500
ICU_Sepsis	24.28	5.12389	29.95	-0.546111	32.94	-3.53611	34.33	-4.92611	28.27	1.13389	35.54	-6.13611	36.84	-7.43611	29.73	-0.326111	26.05	3.35389	25.17	4.23389	27.14	2.26389	31.08	-1.67611	30.12	-0.716111	26.62	2.78389	27.65	1.75389	35.68	-6.27611	26.63	2.77389	25.89	3.51389	32.2	-2.79611	27.21	28.75	18.63	29.4039	M	66	1	Sepsis		92	48.1371
ICU_Sepsis	24.64	6.49778	32.93	-1.79222	36.1	-4.96222	35.04	-3.90222	28.2	2.93778	40	-8.86222	35.9	-4.76222	28.62	2.51778	27.77	3.36778	27.02	4.11778	29.09	2.04778	32.25	-1.11222	30.66	0.477778	28.09	3.04778	29.46	1.67778	37.01	-5.87222	34.7	-3.56222	27.12	4.01778	31.78	-0.642222	27.46	28.99	18.68	31.1378	F	62	0	Sepsis		104	500
ICU_Sepsis	24.99	4.76389	30.51	-0.756111	33.55	-3.79611	33.43	-3.67611	26.96	2.79389	35.56	-5.80611			28.47	1.28389	26.81	2.94389	24.13	5.62389	28.83	0.923889	32.78	-3.02611	30.08	-0.326111	25.86	3.89389	27.87	1.88389	35.69	-5.93611	30.87	-1.11611	28.47	1.28389	30.71	-0.956111	27.31	28.53	18.85	29.7539	F	67	0	Infection		49	124.413
ICU_Sepsis	27.63	4.97118	32.62	-0.0188235	36.59	-3.98882	36.58	-3.97882	28.56	4.04118	38.38	-5.77882	32.96	-0.358824	32	0.601176	30.24	2.36118	28.07	4.53118	33.75	-1.14882	33.69	-1.08882	32.3	0.301176	29.8	2.80118	32.36	0.241176			36.07	-3.46882	31.86	0.741176	33.72	-1.11882	27.81	29.84	18.61	32.6012	M	70	1	Infection		104	99.9632
ICU_Sepsis	27.42	5.58722	33.53	-0.522778	36.44	-3.43278	37.24	-4.23278	28.98	4.02722	40	-6.99278	36.88	-3.87278	30.84	2.16722	29.91	3.09722	26.77	6.23722	34.12	-1.11278	36.04	-3.03278	33.32	-0.312778	28.31	4.69722	32.19	0.817222	35.95	-2.94278	34.59	-1.58278	35.71	-2.70278	32.77	0.237222	27.72	29.79	18.66	33.0072	M	42	0	Infection		28	500
ICU_Sepsis	26.98	4.71063	33.95	-2.25938	36.39	-4.69937			29.48	2.21063	40	-8.30937	40	-8.30937	30.43	1.26063	29.3	2.39062	27.08	4.61063	30.34	1.35063	34.75	-3.05937	32.27	-0.579375	29.06	2.63063	31.04	0.650625			34.13	-2.43938	29.86	1.83063	31.99	-0.299375	27.6	29.14	18.58	31.6906	M	24	0	Infection		30	500
ICU_Sepsis	24.97	5.53944	30.85	-0.340556	34.03	-3.52056	34.82	-4.31056	26.88	3.62944	37.05	-6.54056	35.97	-5.46056	30.7	-0.190556	28.57	1.93944	26.95	3.55944	30.62	-0.110556	30.53	-0.0205556	29.52	0.989444	28.03	2.47944	29.78	0.729444	34.65	-4.14056	29.97	0.539444	29.68	0.829444	31.57	-1.06056	27.68	29.16	18.66	30.5094	M	48	0	Infection		108	202.597
ICU_Sepsis	25.88	6.17588	32.13	-0.0741176	35.21	-3.15412	34.78	-2.72412	29.26	2.79588	40	-7.94412	40	-7.94412	30.17	1.88588	29.65	2.40588	27.66	4.39588	34.3	-2.24412	34.01	-1.95412	32.52	-0.464118	28.63	3.42588	31.12	0.935882			32.27	-0.214118	33.65	-1.59412	33.71	-1.65412	27.48	29.42	18.62	32.0559	F	78	1	Infection		102	125.254
ICU_Sepsis	25.79	5.515	30.31	0.995	35.25	-3.945	35.48	-4.175	28.46	2.845	36.53	-5.225			29.88	1.425	28.86	2.445	27.34	3.965	29.45	1.855	34.89	-3.585	31.87	-0.565	28.06	3.245	29.9	1.405	36.56	-5.255	31.73	-0.425	31.33	-0.025	31.8	-0.495	27.62	29.03	18.67	31.305	M	59	0	Sepsis		68	53.6252
ICU_Sepsis	25.9	5.77722	32.82	-1.14278	36.5	-4.82278	36.5	-4.82278	28.82	2.85722	37.6	-5.92278			29.18	2.49722	29.02	2.65722	27.51	4.16722	30.84	0.837222	33.65	-1.97278	31.18	0.497222	28.44	3.23722	30.96	0.717222	35.67	-3.99278	32.93	-1.25278	30.46	1.21722	32.21	-0.532778	27.61	28.81	18.68	31.6772	F	58	0	Sepsis		102	108.379
ICU_Sepsis	24.1	5.35056	31.58	-2.12944	33.54	-4.08944	32.95	-3.49944	26.65	2.80056	37.68	-8.22944	36.74	-7.28944	28.85	0.600556	25.04	4.41056	21.97	7.48056	27.79	1.66056	30.69	-1.23944	28.3	1.15056	26.91	2.54056	28.23	1.22056	32.55	-3.09944	35.66	-6.20944	26.79	2.66056	30.83	-1.37944	27.66	28.71	18.65	29.4506	M	73	1	Sepsis		99	136.782
ICU_Sepsis	24.72	5.4	32.47	-2.35	36.19	-6.07	34.13	-4.01	26.75	3.37	37.38	-7.26	35.54	-5.42	28.24	1.88	25.76	4.36	22.14	7.98	29.61	0.51	31.01	-0.89	27.92	2.2	26.28	3.84	30.05	0.07	32.99	-2.87	32.59	-2.47	34.32	-4.2	29.61	0.51	27.51	29.02	18.62	30.12	F	53	0	Surgery		56	281.228
ICU_Sepsis	25.92	5.97353	33.61	-1.71647	37.3	-5.40647	36.5	-4.60647	28.6	3.29353	38.35	-6.45647	35.89	-3.99647	29.44	2.45353	28.18	3.71353	25.32	6.57353	32.82	-0.926471	33.45	-1.55647	31.92	-0.0264706	27.99	3.90353	31.58	0.313529			34.68	-2.78647	34.07	-2.17647	32.46	-0.566471	27.55	29.04	18.72	31.8935	M	61	0	Infection		24	115.844
ICU_Sepsis	23.73	5.98167	29.27	0.441667	34.42	-4.70833	32.87	-3.15833	27.61	2.10167	35.05	-5.33833	36.47	-6.75833	29.11	0.601667	26.95	2.76167	26.85	2.86167	28.49	1.22167	30.74	-1.02833	31.46	-1.74833	28.01	1.70167	27.57	2.14167	36.2	-6.48833	27.69	2.02167	26.69	3.02167	32.1	-2.38833	27.54	28.51	18.69	29.7117	F	77	0	Sepsis		95	163.291
ICU_Sepsis	26.76	5.31556	32.71	-0.634444	36.61	-4.53444	34.6	-2.52444	28.75	3.32556	40	-7.92444			30.13	1.94556	28.96	3.11556	25.68	6.39556	33.11	-1.03444	34.01	-1.93444	31.81	0.265556	28.63	3.44556	31.53	0.545556	34.43	-2.35444	33.62	-1.54444	33.46	-1.38444	32.56	-0.484444	27.5	29.15	18.62	32.0756	M	51	0	Infection		32	107.651
ICU_Sepsis	24.67	6.98278	33.09	-1.43722	35.2	-3.54722	36.5	-4.84722	28.48	3.17278	40	-8.34722			29.91	1.74278	28.08	3.57278	26.62	5.03278	32.89	-1.23722	32.86	-1.20722	31.15	0.502778	28.73	2.92278	26.99	4.66278	36.68	-5.02722	32.52	-0.867222	32.95	-1.29722	32.43	-0.777222	27.52	28.7	18.6	31.6528	M	58	1	Sepsis		115	118.71
ICU_Sepsis	24.44	6.75944	33.48	-2.28056	34.93	-3.73056	34.58	-3.38056	28.74	2.45944	37.87	-6.67056			30.34	0.859444	28.15	3.04944	26.75	4.44944	28.44	2.75944	32.09	-0.890556	30.78	0.419444	28.83	2.36944	29.03	2.16944	40	-8.80056	34.25	-3.05056	26.29	4.90944	32.6	-1.40056	27.46	29.17	18.65	31.1994	F	47	1	Infection		77	51.8714
ICU_Sepsis-AKI	28.9	5.54375	34.25	0.19375	36.74	-2.29625			30.43	4.01375	37.46	-3.01625	36.43	-1.98625	33.72	0.72375	32.49	1.95375	31.19	3.25375	36.8	-2.35625	40	-5.55625	33.53	0.91375	31.94	2.50375	34	0.44375	40	-5.55625			33.9	0.54375	35.75	-1.30625	27.64	28.53	18.02	34.4438	M	64	0	Infection		75	187.3
ICU_Sepsis-AKI	21.82	8.48667	32.19	-1.88333	36.75	-6.44333	32.2	-1.89333	28.18	2.12667	37.14	-6.83333	36.78	-6.47333	26.73	3.57667	27.12	3.18667	25.98	4.32667	28.54	1.76667	31.64	-1.33333	31.62	-1.31333	27	3.30667	27.68	2.62667	35.18	-4.87333	36.58	-6.27333	28.19	2.11667	30.98	-0.673333	27.28	28.93	18.68	30.3067	M	70	0	Sepsis		39	155.729
ICU_Sepsis-AKI	24	6.22222	31.5	-1.27778	34.83	-4.60778	34.65	-4.42778	26.84	3.38222	37.35	-7.12778	37.06	-6.83778	28.84	1.38222	26.51	3.71222	24.16	6.06222	29.72	0.502222	31.08	-0.857778	29.79	0.432222	27.83	2.39222	29.13	1.09222	35.81	-5.58778	29.54	0.682222	31.29	-1.06778	31.13	-0.907778	27.53	28.89	18.72	30.2222	F	62	1	Infection		118	73.7673
ICU_Sepsis-AKI	25.6	5.83529	32.21	-0.774706	36.16	-4.72471	36.84	-5.40471	28.58	2.85529	37.76	-6.32471	35.7	-4.26471	29.32	2.11529	29.05	2.38529	25.91	5.52529	32.49	-1.05471	33.51	-2.07471	31.44	-0.00470588	28.84	2.59529	30.17	1.26529			32.6	-1.16471	33.13	-1.69471	30.79	0.645294	27.21	29.33	18.82	31.4353	F	77	1	Infection		108	500
ICU_Sepsis-AKI	24.81	7.13647	32.47	-0.523529	36.22	-4.27353	34.97	-3.02353	29.77	2.17647	39.21	-7.26353	36.74	-4.79353	30.48	1.46647	29.75	2.19647	27.88	4.06647	31.45	0.496471	33.77	-1.82353	32.67	-0.723529	29.77	2.17647	29.73	2.21647	35.77	-3.82353			31.08	0.866471	33.29	-1.34353	27.27	29.09	18.68	31.9465	M	59	0	Infection		60	500
ICU_Sepsis-AKI	22.72	5.93333	31.85	-3.19667	32.49	-3.83667	33.77	-5.11667	26.69	1.96333	37.4	-8.74667	35.5	-6.84667	28.43	0.223333	24.97	3.68333	24.6	4.05333	24.85	3.80333	27.98	0.673333	28.97	-0.316667	25.04	3.61333	26.71	1.94333	34.26	-5.60667	33.04	-4.38667	22.83	5.82333	29.16	-0.506667	27.18	28.71	18.6	28.6533	M	34	1	Sepsis		127	126.464
ICU_Sepsis-AKI	22.63	8.62444	32.58	-1.32556	35.26	-4.00556	36.56	-5.30556	30.6	0.654444	40	-8.74556	36.61	-5.35556	31.18	0.0744444	26.08	5.17444	29.44	1.81444	27.28	3.97444	28.65	2.60444	32.69	-1.43556	29.63	1.62444	27.97	3.28444	40	-8.74556	35.42	-4.16556	24.12	7.13444	32.49	-1.23556	27.74	29.19	18.52	31.2544	F	69	0	Sepsis		81	500
ICU_Sepsis-AKI	24.42	5.90833	30.9	-0.571667	34.61	-4.28167	34.08	-3.75167	27.18	3.14833	37.27	-6.94167	35.91	-5.58167	29.58	0.748333	28.08	2.24833	27.01	3.31833	29.67	0.658333	32.68	-2.35167	29.9	0.428333	27.88	2.44833	29.52	0.808333	34.51	-4.18167	27.95	2.37833	29.13	1.19833	31.54	-1.21167	27.64	29.12	18.69	30.3283	F	57	0	Sepsis		99	316.852
ICU_Sepsis-AKI	24.22	6.29056	31.93	-1.41944	34.28	-3.76944	34.14	-3.62944	26.24	4.27056	38.96	-8.44944	33.99	-3.47944	27.92	2.59056	27.95	2.56056	26.05	4.46056	30.86	-0.349444	32.2	-1.68944	29.02	1.49056	26.86	3.65056	30.6	-0.0894444	34.76	-4.24944	33.7	-3.18944	29.96	0.550556	29.54	0.970556	27.73	29.1	18.61	30.5106	F	63	0	Respiratory		37	378.016
ICU_Sepsis-AKI	22.82	7.94444	32.97	-2.20556	35.47	-4.70556	33.69	-2.92556	28.58	2.18444	39.05	-8.28556	38.95	-8.18556	28.84	1.92444	26.82	3.94444	28.15	2.61444	27.31	3.45444	30.14	0.624444	32.2	-1.43556	28.22	2.54444	27.44	3.32444	36.68	-5.91556	36.64	-5.87556	26.71	4.05444	32.03	-1.26556	27.6	29	18.56	30.7644	M	67	0	Infection		70	337.125
ICU_Sepsis-AKI	27.12	5.77353	33.18	-0.286471	40	-7.10647	37.21	-4.31647	29.09	3.80353	40	-7.10647	40	-7.10647	30	2.89353	30.33	2.56353	28.82	4.07353	33.05	-0.156471	40	-7.10647	32.3	0.593529	29.96	2.93353	32	0.893529			31.07	1.82353	31.17	1.72353	33.89	-0.996471	27.59	28.91	18.66	32.8935	F	52	0	Sepsis		46	214.001
ICU_Sepsis-AKI	27.57	6.12056	34.27	-0.579444	40	-6.30944	36.43	-2.73944	30.28	3.41056	40	-6.30944	38.3	-4.60944	32.11	1.58056	30.35	3.34056	28.29	5.40056	32.96	0.730556	34.92	-1.22944	33.33	0.360556	30.54	3.15056	31.65	2.04056	38.04	-4.34944	37.87	-4.17944	34.2	-0.509444	33.62	0.0705556	27.58	29.42	18.59	33.6906	F	63	0	Infection		50	78.2815
ICU_Sepsis-AKI	24.69	5.86222	31.97	-1.41778	35.52	-4.96778	34.8	-4.24778	27.23	3.32222	38.33	-7.77778	36.81	-6.25778	28.29	2.26222	27.06	3.49222	24.85	5.70222	29.44	1.11222	31.15	-0.597778	29.9	0.652222	27.44	3.11222	29.23	1.32222	36.8	-6.24778	34.21	-3.65778	28.3	2.25222	30.73	-0.177778	27.45	29.13	18.58	30.5522	F	69	0	Infection		44	500
ICU_Sepsis-AKI	28.16	5.23412	34.06	-0.665882	36.64	-3.24588	36.79	-3.39588	29.68	3.71412	40	-6.60588			32.83	0.564118	30.81	2.58412	29.06	4.33412	32.99	0.404118	36.67	-3.27588	32.89	0.504118	31.45	1.94412	32.94	0.454118			34.98	-1.58588	33.2	0.194118	34.55	-1.15588	27.5	29.14	18.59	33.3941	F	58	1	Sepsis		117	81.7275
ICU_Sepsis-AKI	27.48	5.22412	32.06	0.644118	37.03	-4.32588	37.74	-5.03588	28.23	4.47412	40	-7.29588			32.45	0.254118	30.44	2.26412	28.75	3.95412	31.81	0.894118	35.55	-2.84588	32.71	-0.00588235	30.13	2.57412	31.66	1.04412			35.13	-2.42588	30.94	1.76412	33.86	-1.15588	27.73	29.25	18.75	32.7041	M	69	0	Cardiac		44	175.879
ICU_Sepsis-AKI	26.08	5.56187	33.27	-1.62813	38.31	-6.66813	35.97	-4.32813	28.25	3.39187	40	-8.35813	36.81	-5.16813	29.61	2.03187	28.63	3.01187	27.01	4.63187	31.83	-0.188125	33.27	-1.62813	31.48	0.161875	28.64	3.00187	30.57	1.07187					32.08	-0.438125	31.27	0.371875	27.67	29.04	18.7	31.6419	M	78	1	Sepsis		82	500
ICU_Sepsis-AKI	25.05	7.11278	32.04	0.122778	40	-7.83722	35.12	-2.95722	27.88	4.28278	37.89	-5.72722	35.59	-3.42722	29.66	2.50278	29.06	3.10278	27.08	5.08278	33.83	-1.66722	34.42	-2.25722	30.78	1.38278	27.91	4.25278	30.66	1.50278	36.63	-4.46722	33.49	-1.32722	35.21	-3.04722	32.22	-0.0572222	27.57	28.64	18.59	32.1628	F	68	0	Surgery		48	124.155
ICU_Sepsis-AKI	24.96	6.94778	33.01	-1.10222	35.44	-3.53222	37.08	-5.17222	28.62	3.28778	40	-8.09222			29.52	2.38778	28.75	3.15778	26.5	5.40778	31.67	0.237778	33.98	-2.07222	31.21	0.697778	28.07	3.83778	30.08	1.82778	35.04	-3.13222	36.23	-4.32222	31.32	0.587778	32.86	-0.952222	27.49	28.64	18.61	31.9078	F	66	0	Sepsis		65	500
ICU_Sepsis-AKI	24.84	7.09278	33.26	-1.32722	38.27	-6.33722	35	-3.06722	28.49	3.44278	39.31	-7.37722	35.78	-3.84722	30.09	1.84278	28.93	3.00278	27.25	4.68278	32.82	-0.887222	32.71	-0.777222	31.09	0.842778	28.85	3.08278	29.7	2.23278	36.59	-4.65722	33.25	-1.31722	31.52	0.412778	32.82	-0.887222	27.5	28.69	18.67	31.9328	M	50	1	Sepsis		63	240.996
ICU_Sepsis-AKI	25.31	5.79778	31.01	0.0977778	34.44	-3.33222	33.67	-2.56222	27.84	3.26778	38.12	-7.01222	40	-8.89222	30.41	0.697778	28.02	3.08778	25.16	5.94778	32.86	-1.75222	33.15	-2.04222	31.82	-0.712222	28.55	2.55778	29.87	1.23778	36.72	-5.61222	28.1	3.00778	32.34	-1.23222	32.55	-1.44222	27.52	28.95	18.58	31.1078	F	71	0	Sepsis		47	162.131
ICU_Sepsis-AKI	27.61	5.20833	33.73	-0.911667	36.67	-3.85167	35.98	-3.16167	29.52	3.29833	40	-7.18167	36.8	-3.98167	31.64	1.17833	29.28	3.53833	27.25	5.56833	32.8	0.0183333	34.44	-1.62167	32.95	-0.131667	28.65	4.16833	30.94	1.87833	36.69	-3.87167	35.03	-2.21167	34.42	-1.60167	33.13	-0.311667	27.89	29.9	18.62	32.8183	M	54	1	Sepsis		145	170.975
ICU_Sepsis-AKI	26.28	6.32	32.42	0.18	40	-7.4	36.3	-3.7	28.82	3.78	40	-7.4	35.13	-2.53	30.5	2.1	29.68	2.92	27.68	4.92	33.81	-1.21	34.14	-1.54	30.97	1.63	29.48	3.12	31.77	0.83			34.22	-1.62	35.05	-2.45	33.08	-0.48	27.56	28.97	18.69	32.6	M	73	1	Sepsis		167	83.8089
ICU_Sepsis-AKI	18.18	7.49556	28.01	-2.33444	30.76	-5.08444	26.14	-0.464444	25.33	0.345556	31.34	-5.66444	35.11	-9.43444	23.1	2.57556	22.61	3.06556	22.59	3.08556	24.31	1.36556	28.02	-2.34444	26.84	-1.16444	24.52	1.15556	24.05	1.62556	32.71	-7.03444	25.71	-0.0344444	21.44	4.23556	26.5	-0.824444	27.61	28.54	18.65	25.6756	M	75	1	Infection			71.9993
ICU_Sepsis-AKI	24.61	6.61056	31.49	-0.269444	35.61	-4.38944	34.67	-3.44944	27.98	3.24056	37.28	-6.05944	35.89	-4.66944	29.75	1.47056	28.31	2.91056	27.29	3.93056	29.68	1.54056	33.09	-1.86944	31.42	-0.199444	28.72	2.50056	29.55	1.67056	40	-8.77944	30.73	0.490556	29.26	1.96056	32.53	-1.30944	27.6	28.18	18.54	31.2206	F	75	0	Sepsis		32	159.174
ICU_Sepsis-AKI	27.41	5.72188	33.76	-0.628125			36.28	-3.14813	29.83	3.30188	40	-6.86812			32.01	1.12188	30.47	2.66188	28.49	4.64188	33.61	-0.478125	34.69	-1.55812	32.82	0.311875	30.65	2.48188	33.26	-0.128125			36.86	-3.72812	35.49	-2.35813	34.48	-1.34812	27.47	28.83	18.64	33.1319	M	72	0	Cardiac		53	153.718
ICU_Sepsis-AKI	27.6	5.90312	36.65	-3.14688	37.85	-4.34688	37.19	-3.68688	30.93	2.57312	40	-6.49688			32.89	0.613125	31.69	1.81312	29.85	3.65312	32.97	0.533125	34.65	-1.14688	33	0.503125	31.14	2.36312	32.65	0.853125					32.31	1.19312	34.68	-1.17688	27.44	29.93	18.6	33.5031	F	75	1	Sepsis		140	71.9681
ICU_Sepsis-AKI	26.44	5.77588	32.59	-0.374118	36.04	-3.82412	35.04	-2.82412	29.07	3.14588	37.41	-5.19412	36.02	-3.80412	30.08	2.13588	30.32	1.89588	28.1	4.11588	32.92	-0.704118	33.88	-1.66412	31.71	0.505882	29.57	2.64588	32.02	0.195882	36.86	-4.64412			32.73	-0.514118	32.89	-0.674118	27.57	29.98	18.69	32.2159	M	69	1	Sepsis		136	112.647
ICU_Sepsis-AKI	21.32	7.65389	29.63	-0.656111	33.09	-4.11611	31.57	-2.59611	27.14	1.83389	34.76	-5.78611	36.09	-7.11611	26.64	2.33389	26.52	2.45389	25.56	3.41389	28.76	0.213889	31.04	-2.06611	29.75	-0.776111	27.33	1.64389	27.49	1.48389	35.44	-6.46611	27.46	1.51389	26.47	2.50389	31.56	-2.58611	27.48	28.44	18.66	28.9739	M	71	0	Sepsis		59	49.6969
ICU_Sepsis-AKI	24.74	5.45389	31.69	-1.49611	35.18	-4.98611	35.15	-4.95611	27	3.19389	37.61	-7.41611	40	-9.80611	27.89	2.30389	27.05	3.14389	24.53	5.66389	29.51	0.683889	32.51	-2.31611	29.47	0.723889	26.09	4.10389	28.43	1.76389	36.72	-6.52611	30.61	-0.416111	28.3	1.89389	31.01	-0.816111	28.08	25.96	18.06	30.1939	M	59	1	Sepsis		134	173.989
[truncated: 3 more columns]
